# Supplementary material for: In-depth mining of single-cell transcriptome reveals the key immune-regulated loops in age-related macular degeneration
Source: Front Mol Neurosci. 2023 May 19;16:1173123. doi: 10.3389/fnmol.2023.1173123 (PMC10235539; doi:10.3389/fnmol.2023.1173123)
Supplement: Supplementary Table S5 — A total of 419 significantly differentially expressed genes. [file Table_5.xlsx]

## Sheet: Sheet2
Supplement Table S5: A total of 419 significantly differentially expressed genes
gene	p_val	avg_log2FC	pct.1	pct.2	p_val_adj	celltype
OSBP2	6.93063e-08	0.7997	0.185	0	0.0013435	Endothelial
PDLIM5	1.44293e-06	-0.6735	0.148	0.656	0.0279712	Endothelial
ETS2	1.56063e-07	-0.7193	0.407	0.864	0.00302527	Endothelial
PTRF	1.11482e-07	-0.7989	0.444	0.857	0.00216107	Endothelial
NARG2	2.06448e-06	-0.9031	0	0.513	0.0400199	Endothelial
CYR61	2.22153e-07	-0.9562	0.111	0.669	0.00430643	Endothelial
XIST	1.14049e-73	-0.7838	0	0.46	2.21084e-69	Fibroblasts
IFI6	3.90726e-63	0.5527	0.682	0.251	7.57422e-59	Fibroblasts
PDE4C	1.40873e-49	0.486	0.497	0.147	2.73083e-45	Fibroblasts
MTRNR2L1	1.159e-42	-0.7158	0.078	0.414	2.24672e-38	Fibroblasts
LXN	1.23345e-41	0.5344	0.66	0.324	2.39104e-37	Fibroblasts
RPS4Y1	1.22023e-35	0.4059	0.742	0.373	2.36542e-31	Fibroblasts
IFI44L	3.6332e-32	0.3013	0.293	0.068	7.04295e-28	Fibroblasts
PTGDS	9.574e-31	-0.6148	0.462	0.716	1.85592e-26	Fibroblasts
CALR	6.69719e-30	-0.2963	0.847	0.889	1.29825e-25	Fibroblasts
RPS26	1.64187e-29	-0.2985	0.835	0.903	3.18276e-25	Fibroblasts
HSPA5	2.40746e-29	-0.3188	0.845	0.881	4.66686e-25	Fibroblasts
CRYAB	1.3924e-28	-0.4243	0.742	0.881	2.69917e-24	Fibroblasts
TXNIP	1.07276e-26	0.3707	0.827	0.602	2.07955e-22	Fibroblasts
ADH1B	1.26286e-25	0.4061	0.709	0.469	2.44805e-21	Fibroblasts
KIAA1683	9.32869e-24	0.3133	0.311	0.105	1.80837e-19	Fibroblasts
NFKBIZ	1.72354e-22	0.3771	0.709	0.474	3.34108e-18	Fibroblasts
NFYB	5.23376e-22	0.3211	0.538	0.294	1.01456e-17	Fibroblasts
DDX3Y	9.0858e-21	0.2724	0.497	0.256	1.76128e-16	Fibroblasts
RARRES1	1.29652e-20	0.369	0.823	0.556	2.51331e-16	Fibroblasts
FHL1	1.94343e-20	-0.2701	0.781	0.856	3.76734e-16	Fibroblasts
NR4A1	4.11701e-20	-0.2954	0.783	0.872	7.98082e-16	Fibroblasts
SRGN	6.85153e-20	0.3258	0.674	0.422	1.32817e-15	Fibroblasts
PLA2G16	8.31027e-20	0.251	0.408	0.189	1.61095e-15	Fibroblasts
MTRNR2L8	9.55388e-20	-0.3833	0.608	0.793	1.85202e-15	Fibroblasts
NARG2	3.57391e-19	-0.3037	0.122	0.333	6.92802e-15	Fibroblasts
COL15A1	3.94849e-19	-0.3106	0.101	0.304	7.65416e-15	Fibroblasts
PCOLCE	7.21375e-19	-0.3099	0.656	0.777	1.39838e-14	Fibroblasts
DCN	2.50714e-18	-0.4185	0.41	0.645	4.8601e-14	Fibroblasts
FAM107A	3.95493e-18	0.2924	0.695	0.5	7.66663e-14	Fibroblasts
TXNRD1	4.64916e-18	0.2591	0.534	0.308	9.01239e-14	Fibroblasts
HSPA6	5.72406e-18	-0.4377	0.184	0.397	1.10961e-13	Fibroblasts
DHRS3	1.19547e-17	0.2681	0.608	0.386	2.31741e-13	Fibroblasts
ZBTB16	1.62638e-17	0.2617	0.52	0.302	3.15274e-13	Fibroblasts
LSP1	1.71476e-16	-0.3183	0.28	0.493	3.32405e-12	Fibroblasts
HIST2H2AA3	1.73046e-16	-0.3416	0.15	0.342	3.3545e-12	Fibroblasts
DNAJB11	6.58319e-16	-0.2621	0.212	0.421	1.27615e-11	Fibroblasts
AGT	1.15963e-15	0.3046	0.342	0.166	2.24793e-11	Fibroblasts
SIK1	1.24863e-15	-0.2842	0.217	0.418	2.42047e-11	Fibroblasts
FBN1	2.51215e-15	0.2597	0.456	0.257	4.8698e-11	Fibroblasts
NFATC1	6.65018e-15	-0.2655	0.293	0.495	1.28914e-10	Fibroblasts
CHI3L2	8.15197e-15	0.4021	0.614	0.445	1.58026e-10	Fibroblasts
BHLHE40	1.42075e-14	-0.2823	0.342	0.542	2.75412e-10	Fibroblasts
ZNF331	2.20559e-14	-0.3211	0.252	0.438	4.27553e-10	Fibroblasts
ACKR3	3.21202e-14	-0.3164	0.194	0.376	6.2265e-10	Fibroblasts
NR4A3	4.31643e-14	-0.2803	0.315	0.502	8.36739e-10	Fibroblasts
PHLDA2	5.41017e-14	-0.2717	0.134	0.306	1.04876e-09	Fibroblasts
NFKBIA	8.62646e-14	0.2576	0.802	0.662	1.67224e-09	Fibroblasts
CXCL2	7.14328e-13	0.3488	0.318	0.168	1.38472e-08	Fibroblasts
NR4A2	9.53996e-13	-0.3091	0.344	0.51	1.84932e-08	Fibroblasts
DNAJB9	1.20963e-12	-0.2547	0.623	0.702	2.34487e-08	Fibroblasts
RBP4	1.04117e-11	-0.2908	0.48	0.622	2.01831e-07	Fibroblasts
ALDH1A1	1.30117e-11	-0.266	0.241	0.406	2.52231e-07	Fibroblasts
PI16	4.76465e-10	-0.3494	0.202	0.34	9.23628e-06	Fibroblasts
IL8	5.57407e-10	0.2657	0.188	0.083	1.08053e-05	Fibroblasts
FABP4	9.10196e-10	-0.3033	0.171	0.312	1.76441e-05	Fibroblasts
SMOC2	5.89949e-09	-0.2619	0.311	0.473	0.000114362	Fibroblasts
FABP5	1.63808e-08	-0.2653	0.447	0.593	0.000317543	Fibroblasts
IFI44L	6.53567e-14	0.8007	0.373	0.034	1.26694e-09	Macrophages
RPS26	1.45448e-09	-0.5873	0.597	0.887	2.81952e-05	Macrophages
SAP30	2.75957e-09	0.9677	0.493	0.162	5.34943e-05	Macrophages
PLTP	8.0457e-09	1.0664	0.627	0.27	0.000155966	Macrophages
MX1	1.38093e-08	0.5276	0.358	0.078	0.000267694	Macrophages
IFITM3	2.20996e-08	0.7956	0.731	0.471	0.000428401	Macrophages
XIST	2.32915e-08	-0.7664	0	0.353	0.000451505	Macrophages
HLA-DRB5	4.09271e-08	-0.707	0	0.343	0.000793371	Macrophages
FTH1	9.95876e-08	0.2838	1	1	0.00193051	Macrophages
HSPD1	1.85099e-07	-0.5507	0.597	0.828	0.00358814	Macrophages
C1QC	3.21325e-07	0.8371	0.716	0.387	0.00622888	Macrophages
PDK4	4.10167e-07	0.7358	0.478	0.172	0.00795109	Macrophages
C1QB	5.28602e-07	0.9068	0.716	0.417	0.0102469	Macrophages
TMSB10	9.60472e-07	0.3156	1	0.975	0.0186188	Macrophages
MSR1	9.91967e-07	0.9011	0.552	0.275	0.0192293	Macrophages
FAM107B	1.31342e-06	-0.5225	0.254	0.613	0.0254606	Macrophages
HLA-DRB1	1.7267e-06	0.4352	0.94	0.887	0.0334722	Macrophages
AMD1	1.94401e-06	-0.5176	0.313	0.623	0.0376845	Macrophages
TSC22D3	1.59378e-06	1.3143	0.9	0.357	0.0308954	Mast cells
ARL6IP5	2.2008e-06	-1.2012	0.45	0.881	0.0426624	Mast cells
SPP1	3.79659e-41	0.7608	0.815	0.316	7.35969e-37	Melanocytes
TUBA1B	1.00002e-36	0.6307	0.838	0.451	1.93853e-32	Melanocytes
IGFBP7	2.21826e-35	0.4974	0.904	0.66	4.3001e-31	Melanocytes
PQLC1	2.90273e-35	0.592	0.689	0.24	5.62694e-31	Melanocytes
XIST	4.4179e-32	-1.2329	0.002	0.281	8.56409e-28	Melanocytes
IFI6	1.85174e-31	0.6056	0.467	0.112	3.5896e-27	Melanocytes
CTSL	2.18114e-31	0.5465	0.856	0.451	4.22814e-27	Melanocytes
RP11-93B14.5	2.54029e-30	0.5557	0.657	0.249	4.92435e-26	Melanocytes
FKBP5	6.16885e-29	0.4209	0.535	0.158	1.19583e-24	Melanocytes
MDK	1.44443e-28	0.5	0.524	0.165	2.80003e-24	Melanocytes
MT-ND2	2.35531e-28	-0.362	0.931	0.965	4.56578e-24	Melanocytes
QPCT	1.78844e-27	0.4557	0.68	0.279	3.46688e-23	Melanocytes
SERPINI1	2.68892e-27	0.4008	0.458	0.114	5.21247e-23	Melanocytes
ID4	2.64062e-26	0.4602	0.625	0.237	5.11885e-22	Melanocytes
CDKN1C	6.51823e-26	0.4952	0.606	0.226	1.26356e-21	Melanocytes
TMEM140	9.94566e-26	0.3701	0.309	0.037	1.92797e-21	Melanocytes
DHRS7	1.1511e-25	0.4073	0.526	0.179	2.23141e-21	Melanocytes
SNHG7	1.84993e-25	0.5074	0.888	0.502	3.58609e-21	Melanocytes
JUNB	6.39923e-25	0.558	0.748	0.349	1.24049e-20	Melanocytes
MT-ND3	1.13121e-24	-0.2652	0.95	0.965	2.19284e-20	Melanocytes
GSTO1	1.54262e-24	0.4341	0.716	0.358	2.99038e-20	Melanocytes
RPS4Y1	1.77169e-24	0.5089	0.723	0.309	3.43441e-20	Melanocytes
HEBP1	3.68759e-24	0.4414	0.645	0.272	7.14838e-20	Melanocytes
STMN1	7.11203e-24	0.421	0.764	0.398	1.37867e-19	Melanocytes
COMT	2.37303e-23	0.4341	0.652	0.3	4.60011e-19	Melanocytes
EGR1	4.03352e-23	0.4555	0.49	0.151	7.81898e-19	Melanocytes
SLCO4A1	1.90563e-22	0.3368	0.275	0.033	3.69406e-18	Melanocytes
SEPP1	4.36728e-22	0.4078	0.693	0.333	8.46597e-18	Melanocytes
MTRNR2L1	8.65242e-22	-0.7636	0.092	0.356	1.67727e-17	Melanocytes
FAHD2B	8.73729e-22	0.3802	0.414	0.121	1.69372e-17	Melanocytes
CFH	1.37965e-21	0.5231	0.403	0.121	2.67445e-17	Melanocytes
NTRK2	2.1802e-21	0.3667	0.4	0.109	4.22632e-17	Melanocytes
TSC22D3	2.6677e-21	0.3931	0.465	0.156	5.17134e-17	Melanocytes
FAM43A	4.07822e-21	0.3403	0.256	0.03	7.90564e-17	Melanocytes
SIAH1	5.92288e-21	0.3498	0.68	0.316	1.14815e-16	Melanocytes
MT2A	6.91292e-21	0.4763	0.73	0.365	1.34007e-16	Melanocytes
CEBPD	1.73043e-20	0.4589	0.659	0.302	3.35444e-16	Melanocytes
GNG11	2.06066e-20	0.4056	0.675	0.333	3.99459e-16	Melanocytes
HSPA2	2.33734e-20	0.3966	0.764	0.423	4.53093e-16	Melanocytes
EPS8L2	2.77813e-20	0.2761	0.453	0.135	5.38541e-16	Melanocytes
ID2	3.76349e-20	0.4363	0.577	0.237	7.29553e-16	Melanocytes
ADD3	3.90632e-20	0.3276	0.517	0.195	7.5724e-16	Melanocytes
ZFAND5	5.65433e-20	0.3675	0.883	0.526	1.09609e-15	Melanocytes
TMEM59	7.07214e-20	0.3731	0.712	0.356	1.37093e-15	Melanocytes
NARG2	9.17466e-20	-0.5047	0.05	0.274	1.77851e-15	Melanocytes
SNHG8	1.07852e-19	0.4334	0.757	0.433	2.0907e-15	Melanocytes
HPGD	1.1836e-19	0.3326	0.629	0.293	2.2944e-15	Melanocytes
RNH1	1.87074e-19	0.3632	0.696	0.356	3.62643e-15	Melanocytes
MT-ND5	2.44952e-19	-0.3218	0.934	0.951	4.7484e-15	Melanocytes
SMIM1	2.51272e-19	0.2986	0.231	0.026	4.87092e-15	Melanocytes
IER5L	6.28834e-19	0.4132	0.501	0.193	1.21899e-14	Melanocytes
TOMM7	8.11283e-19	0.3853	0.936	0.658	1.57267e-14	Melanocytes
HPDL	8.76348e-19	0.3761	0.275	0.051	1.6988e-14	Melanocytes
CALR	1.33777e-18	-0.4988	0.719	0.735	2.59327e-14	Melanocytes
TRIB2	1.35295e-18	0.321	0.357	0.095	2.6227e-14	Melanocytes
GTF2B	1.52832e-18	0.3393	0.6	0.284	2.96264e-14	Melanocytes
NBL1	1.53119e-18	0.3895	0.586	0.267	2.96822e-14	Melanocytes
EIF3E	3.3261e-18	0.3989	0.78	0.416	6.44764e-14	Melanocytes
FAM213A	3.33503e-18	0.2894	0.485	0.193	6.46496e-14	Melanocytes
LAPTM4A	4.66273e-18	0.3868	0.776	0.451	9.0387e-14	Melanocytes
CHPT1	8.64856e-18	0.3005	0.593	0.277	1.67652e-13	Melanocytes
TMBIM4.1	9.94354e-18	0.3115	0.588	0.291	1.92756e-13	Melanocytes
LDLR	1.10942e-17	0.3602	0.352	0.093	2.1506e-13	Melanocytes
HNRNPH1	1.4822e-17	-0.5042	0.84	0.853	2.87324e-13	Melanocytes
NGFRAP1	1.58989e-17	0.2784	0.645	0.316	3.082e-13	Melanocytes
CD81	1.62537e-17	0.3818	0.815	0.479	3.15077e-13	Melanocytes
GABARAPL2	1.6326e-17	0.3085	0.682	0.349	3.16479e-13	Melanocytes
CD82	1.75399e-17	0.3558	0.407	0.137	3.4001e-13	Melanocytes
IFITM3	3.69851e-17	0.3931	0.87	0.54	7.16956e-13	Melanocytes
COX7A2L	3.90293e-17	0.3268	0.693	0.377	7.56583e-13	Melanocytes
IGBP1	4.36613e-17	0.3217	0.497	0.216	8.46374e-13	Melanocytes
CRYL1	4.72458e-17	0.2796	0.638	0.319	9.15859e-13	Melanocytes
CD47	4.79019e-17	0.3105	0.529	0.23	9.28579e-13	Melanocytes
SERPING1	4.81182e-17	0.3712	0.771	0.453	9.32772e-13	Melanocytes
TUBB2A	4.83697e-17	0.3376	0.492	0.205	9.37647e-13	Melanocytes
CYP27A1	5.78554e-17	0.3001	0.561	0.253	1.12153e-12	Melanocytes
PHLDA1	6.39884e-17	0.3607	0.751	0.412	1.24042e-12	Melanocytes
ATPIF1	6.90399e-17	0.2922	0.59	0.281	1.33834e-12	Melanocytes
SERTAD1	7.71907e-17	0.3618	0.787	0.465	1.49634e-12	Melanocytes
SMS	8.65351e-17	0.3275	0.462	0.193	1.67748e-12	Melanocytes
EFHD1	1.04385e-16	0.3046	0.67	0.333	2.02351e-12	Melanocytes
EIF3H	1.05313e-16	0.3395	0.737	0.4	2.04149e-12	Melanocytes
CD99	2.45013e-16	0.3076	0.741	0.412	4.74958e-12	Melanocytes
CLNS1A	2.46114e-16	0.3038	0.355	0.114	4.77091e-12	Melanocytes
AGPAT2	2.64963e-16	0.3024	0.636	0.323	5.1363e-12	Melanocytes
NDUFB4	2.70084e-16	0.3042	0.6	0.307	5.23557e-12	Melanocytes
BTG1	3.3383e-16	0.3992	0.883	0.588	6.47129e-12	Melanocytes
MGST3	4.65842e-16	0.2836	0.643	0.323	9.03035e-12	Melanocytes
MARCKS	4.71556e-16	0.3354	0.767	0.428	9.14111e-12	Melanocytes
CTSF	5.71898e-16	0.2955	0.709	0.372	1.10862e-11	Melanocytes
RPL22L1	6.95328e-16	0.3006	0.494	0.214	1.34789e-11	Melanocytes
CAV2	7.04387e-16	0.3425	0.474	0.207	1.36545e-11	Melanocytes
HHATL	9.52658e-16	0.4415	0.272	0.067	1.84673e-11	Melanocytes
GYPC	1.13345e-15	0.2805	0.503	0.233	2.19719e-11	Melanocytes
SQSTM1	1.17018e-15	-0.4045	0.87	0.842	2.26839e-11	Melanocytes
EPHX1	1.21455e-15	0.2998	0.357	0.119	2.35441e-11	Melanocytes
CYSTM1	1.33923e-15	0.2648	0.609	0.309	2.59611e-11	Melanocytes
DERA	1.48308e-15	0.3325	0.357	0.123	2.87496e-11	Melanocytes
ITM2B	1.74984e-15	0.3619	0.822	0.498	3.39206e-11	Melanocytes
ATP5D	1.92102e-15	0.296	0.643	0.328	3.7239e-11	Melanocytes
C14orf2	2.44621e-15	0.2524	0.641	0.337	4.74197e-11	Melanocytes
ATP5G2	2.49165e-15	0.3442	0.771	0.447	4.83005e-11	Melanocytes
ID3	2.91743e-15	0.3857	0.24	0.049	5.65544e-11	Melanocytes
MAFB	2.9656e-15	0.3719	0.545	0.263	5.74881e-11	Melanocytes
TXNIP	3.0843e-15	0.3529	0.492	0.212	5.97891e-11	Melanocytes
PPDPF	3.39892e-15	0.3524	0.831	0.535	6.58881e-11	Melanocytes
SNX3	3.60329e-15	0.2672	0.654	0.344	6.98497e-11	Melanocytes
PRDX1	3.83959e-15	0.3462	0.847	0.528	7.44305e-11	Melanocytes
C14orf166	3.96722e-15	0.2723	0.551	0.267	7.69046e-11	Melanocytes
SERPINF1	5.19922e-15	0.3429	0.764	0.458	1.00787e-10	Melanocytes
BRI3	6.57887e-15	0.3384	0.796	0.486	1.27531e-10	Melanocytes
SUB1	6.74833e-15	0.3306	0.638	0.353	1.30816e-10	Melanocytes
ITGB1BP1	7.20189e-15	0.2837	0.568	0.279	1.39609e-10	Melanocytes
MAGED2	7.73404e-15	0.2771	0.501	0.235	1.49924e-10	Melanocytes
HSP90B1	8.05673e-15	-0.5899	0.57	0.663	1.5618e-10	Melanocytes
PPP1CC	8.22164e-15	0.3073	0.499	0.233	1.59377e-10	Melanocytes
CNPPD1	1.16926e-14	0.2654	0.332	0.107	2.26661e-10	Melanocytes
IDI1	1.2728e-14	0.2847	0.588	0.307	2.46731e-10	Melanocytes
NDUFA6	1.45978e-14	0.2766	0.501	0.235	2.82979e-10	Melanocytes
FKBP8	1.51696e-14	0.2607	0.588	0.298	2.94063e-10	Melanocytes
NQO2	1.57183e-14	0.2649	0.325	0.107	3.04699e-10	Melanocytes
EIF4A3	1.76017e-14	0.2978	0.618	0.326	3.41209e-10	Melanocytes
CCDC61	2.45502e-14	0.2552	0.233	0.049	4.75907e-10	Melanocytes
COX5A	2.4628e-14	0.2616	0.492	0.235	4.77414e-10	Melanocytes
LDHB	2.70823e-14	0.3119	0.689	0.391	5.2499e-10	Melanocytes
RAC1	2.89409e-14	0.2854	0.771	0.447	5.6102e-10	Melanocytes
PLEKHO2	3.18555e-14	0.2622	0.343	0.116	6.17518e-10	Melanocytes
EID1	4.92781e-14	0.2932	0.723	0.405	9.55256e-10	Melanocytes
GNG5	5.00604e-14	0.2737	0.602	0.312	9.70422e-10	Melanocytes
TKT	5.30182e-14	0.2519	0.568	0.293	1.02776e-09	Melanocytes
ERP29	6.32776e-14	0.28	0.51	0.247	1.22664e-09	Melanocytes
IGSF8	7.05228e-14	0.262	0.46	0.207	1.36708e-09	Melanocytes
PRDX2	7.13354e-14	0.2685	0.494	0.233	1.38284e-09	Melanocytes
VASN	7.18475e-14	0.2677	0.382	0.147	1.39276e-09	Melanocytes
SNTA1	7.6608e-14	0.2616	0.35	0.126	1.48505e-09	Melanocytes
DDIT3	7.68129e-14	-0.7018	0.622	0.684	1.48902e-09	Melanocytes
SAP18	8.05162e-14	0.3222	0.812	0.493	1.56081e-09	Melanocytes
PSMA7	8.91848e-14	0.2808	0.638	0.347	1.72885e-09	Melanocytes
ANP32B	1.10398e-13	0.2568	0.714	0.391	2.14007e-09	Melanocytes
BTG2	1.15551e-13	0.3066	0.432	0.186	2.23996e-09	Melanocytes
KLF4	1.55934e-13	0.3501	0.796	0.519	3.02278e-09	Melanocytes
ECH1	1.7199e-13	0.2711	0.535	0.267	3.33403e-09	Melanocytes
GAPDHS	2.13643e-13	0.287	0.485	0.228	4.14146e-09	Melanocytes
RPL17	2.1616e-13	0.3582	0.796	0.5	4.19027e-09	Melanocytes
LPAR6	2.45044e-13	0.2669	0.449	0.195	4.75018e-09	Melanocytes
DAD1	2.62855e-13	0.2718	0.572	0.312	5.09544e-09	Melanocytes
CDIPT	3.07464e-13	0.2845	0.334	0.123	5.96019e-09	Melanocytes
PNRC1	3.31258e-13	0.2983	0.741	0.407	6.42143e-09	Melanocytes
RPS10	3.36134e-13	0.3374	0.886	0.637	6.51596e-09	Melanocytes
TMED10	3.48918e-13	0.2712	0.682	0.388	6.76377e-09	Melanocytes
B2M	3.75436e-13	0.3325	0.915	0.677	7.27783e-09	Melanocytes
S100A1	3.8129e-13	0.2825	0.275	0.081	7.39131e-09	Melanocytes
NDRG2	3.86924e-13	0.2662	0.531	0.26	7.50052e-09	Melanocytes
SLC25A6	3.98668e-13	0.3293	0.826	0.493	7.72818e-09	Melanocytes
CCDC71L	4.39432e-13	0.3108	0.357	0.14	8.5184e-09	Melanocytes
C4orf3	4.44124e-13	0.2535	0.641	0.358	8.60935e-09	Melanocytes
CRTAC1	4.45626e-13	0.3153	0.693	0.409	8.63846e-09	Melanocytes
RASGEF1B	4.59614e-13	0.3036	0.348	0.133	8.90962e-09	Melanocytes
BCAS2	5.00234e-13	0.279	0.481	0.235	9.69704e-09	Melanocytes
SYNGR1	5.19987e-13	0.2605	0.481	0.24	1.008e-08	Melanocytes
CTSB	5.87774e-13	0.2678	0.497	0.244	1.1394e-08	Melanocytes
SEPT7	6.3779e-13	0.2732	0.719	0.423	1.23636e-08	Melanocytes
PRDX5	6.84861e-13	0.2626	0.661	0.384	1.3276e-08	Melanocytes
PPA1	6.8882e-13	0.2825	0.412	0.184	1.33528e-08	Melanocytes
ARID5B	7.01974e-13	0.3277	0.719	0.43	1.36078e-08	Melanocytes
CNBP	7.26151e-13	0.2711	0.78	0.447	1.40764e-08	Melanocytes
ATP5A1	7.29034e-13	0.2909	0.6	0.335	1.41323e-08	Melanocytes
SEC11A	8.55706e-13	0.2807	0.632	0.349	1.65879e-08	Melanocytes
CSNK2B	9.05374e-13	0.2765	0.554	0.291	1.75507e-08	Melanocytes
CCNI	1.1471e-12	0.3405	0.856	0.57	2.22365e-08	Melanocytes
NDUFB8.1	1.29977e-12	0.2536	0.627	0.349	2.5196e-08	Melanocytes
AFF3	1.55231e-12	0.2706	0.35	0.135	3.00916e-08	Melanocytes
RWDD1	1.72858e-12	0.2872	0.492	0.247	3.35084e-08	Melanocytes
NDUFA2	1.75589e-12	0.275	0.467	0.226	3.40379e-08	Melanocytes
EIF3K	1.89976e-12	0.2848	0.753	0.449	3.68268e-08	Melanocytes
GBP2	2.1616e-12	0.2816	0.3	0.105	4.19026e-08	Melanocytes
CHCHD10	2.63182e-12	0.2885	0.467	0.226	5.10179e-08	Melanocytes
BCAN	2.71949e-12	0.2793	0.403	0.177	5.27173e-08	Melanocytes
ETS2	2.87845e-12	0.2617	0.43	0.195	5.57988e-08	Melanocytes
UBALD2	3.00523e-12	0.2902	0.412	0.184	5.82565e-08	Melanocytes
SOX4	3.08516e-12	0.271	0.478	0.223	5.98058e-08	Melanocytes
YPEL3	3.37339e-12	0.2525	0.362	0.147	6.53931e-08	Melanocytes
SYF2	3.41147e-12	0.2548	0.584	0.319	6.61314e-08	Melanocytes
CITED2	3.58685e-12	0.3022	0.437	0.205	6.95312e-08	Melanocytes
NPC2	3.63653e-12	0.2671	0.703	0.388	7.04941e-08	Melanocytes
H2AFX	4.40099e-12	0.2632	0.551	0.284	8.53131e-08	Melanocytes
MSMO1	4.76757e-12	0.2642	0.181	0.035	9.24193e-08	Melanocytes
ASAH1	5.29852e-12	0.2569	0.723	0.428	1.02712e-07	Melanocytes
KLF9	5.31616e-12	0.2766	0.348	0.14	1.03054e-07	Melanocytes
NFIL3	5.74918e-12	0.2583	0.343	0.135	1.11448e-07	Melanocytes
ALDOA	7.56138e-12	0.3033	0.819	0.512	1.46577e-07	Melanocytes
KCNJ13	7.81375e-12	0.2937	0.435	0.207	1.51469e-07	Melanocytes
NSA2	9.03474e-12	0.2576	0.606	0.328	1.75138e-07	Melanocytes
PA2G4	1.23426e-11	0.2502	0.595	0.33	2.39261e-07	Melanocytes
EPB41L4A-AS1	1.60702e-11	0.2506	0.638	0.365	3.11521e-07	Melanocytes
SRP14	1.67471e-11	0.2868	0.801	0.507	3.24643e-07	Melanocytes
RASD1	1.88981e-11	0.2766	0.243	0.072	3.66339e-07	Melanocytes
MRPS36	2.61273e-11	0.2766	0.414	0.205	5.06477e-07	Melanocytes
ZBTB16	2.76917e-11	0.2556	0.293	0.109	5.36803e-07	Melanocytes
HADHB	2.78441e-11	0.2516	0.49	0.26	5.39757e-07	Melanocytes
RBPMS-AS1	3.56527e-11	0.2513	0.24	0.074	6.91128e-07	Melanocytes
COMMD6	4.91609e-11	0.2537	0.728	0.426	9.52983e-07	Melanocytes
PRR13	5.09746e-11	0.2736	0.339	0.144	9.88143e-07	Melanocytes
VEGFB	5.32107e-11	0.2522	0.508	0.27	1.03149e-06	Melanocytes
CD59	5.65982e-11	0.3	0.822	0.547	1.09716e-06	Melanocytes
FLNA	5.79698e-11	-0.6223	0.357	0.521	1.12374e-06	Melanocytes
TMBIM1	5.91949e-11	0.2704	0.423	0.209	1.14749e-06	Melanocytes
PEBP1	6.57798e-11	0.2901	0.856	0.577	1.27514e-06	Melanocytes
TUBB4B	7.73386e-11	0.2704	0.838	0.56	1.49921e-06	Melanocytes
HLA-B	8.2658e-11	0.2627	0.721	0.428	1.60232e-06	Melanocytes
SMOX	8.51621e-11	0.2694	0.304	0.123	1.65087e-06	Melanocytes
ZFP36L1	8.60675e-11	0.2807	0.705	0.423	1.66842e-06	Melanocytes
HSPA5	1.8637e-10	-0.3005	0.789	0.728	3.61277e-06	Melanocytes
NDUFA4	3.03416e-10	0.2735	0.787	0.502	5.88173e-06	Melanocytes
HLA-E	3.3395e-10	0.2578	0.803	0.526	6.47361e-06	Melanocytes
RPL6	5.9606e-10	0.3246	0.915	0.651	1.15546e-05	Melanocytes
GLUL	6.64764e-10	0.2599	0.854	0.6	1.28865e-05	Melanocytes
NEAT1	6.92173e-10	-0.2741	0.915	0.935	1.34178e-05	Melanocytes
IFITM2	7.52606e-10	0.2606	0.652	0.398	1.45893e-05	Melanocytes
RPL36AL	9.1171e-10	0.2929	0.833	0.57	1.76735e-05	Melanocytes
GSTT1	1.18666e-09	0.2665	0.334	0.156	2.30034e-05	Melanocytes
PTRF	2.61782e-09	0.2559	0.568	0.337	5.07465e-05	Melanocytes
MT-ND4L	2.75337e-09	-0.3591	0.881	0.828	5.33741e-05	Melanocytes
EEF1B2	3.20543e-09	0.2989	0.826	0.556	6.21373e-05	Melanocytes
NACA	3.72784e-09	0.2984	0.904	0.665	7.22641e-05	Melanocytes
RPL26	4.03635e-09	0.3167	0.913	0.67	7.82447e-05	Melanocytes
UQCRB	6.56365e-09	0.2714	0.819	0.54	0.000127236	Melanocytes
RPS3	8.04854e-09	0.2505	0.941	0.767	0.000156021	Melanocytes
BTF3	1.00788e-08	0.3008	0.844	0.544	0.000195378	Melanocytes
ILF3	1.02268e-08	-0.6512	0.346	0.465	0.000198246	Melanocytes
YBX1	1.07541e-08	0.269	0.805	0.519	0.000208468	Melanocytes
RPL7A	1.08749e-08	0.2738	0.922	0.712	0.00021081	Melanocytes
RPL11	1.62264e-08	0.265	0.924	0.728	0.00031455	Melanocytes
RPL19	1.85424e-08	0.2564	0.954	0.765	0.000359444	Melanocytes
MGP	1.93064e-08	0.3393	0.691	0.493	0.000374255	Melanocytes
RPS13	4.41954e-08	0.2999	0.881	0.64	0.000856728	Melanocytes
RPL23A	4.66001e-08	0.2757	0.908	0.698	0.000903342	Melanocytes
DSTN	5.59136e-08	0.2559	0.835	0.535	0.00108388	Melanocytes
MORF4L2	6.60812e-08	-0.4475	0.686	0.681	0.00128098	Melanocytes
RPL29	9.29583e-08	0.2755	0.918	0.672	0.001802	Melanocytes
HSPB1	9.61369e-08	-0.3378	0.735	0.667	0.00186361	Melanocytes
NFATC2	1.00342e-07	-0.4018	0.039	0.14	0.00194514	Melanocytes
NXF1	1.21709e-07	-0.6217	0.311	0.428	0.00235933	Melanocytes
RELB	1.24021e-07	-0.3173	0.05	0.158	0.00240414	Melanocytes
RPS5	2.84609e-07	0.2872	0.867	0.595	0.00551715	Melanocytes
FOS	3.11065e-07	0.3093	0.696	0.493	0.00603	Melanocytes
RPL14	3.59234e-07	0.2518	0.902	0.691	0.00696374	Melanocytes
PDLIM3	3.63488e-07	-0.3602	0.142	0.277	0.00704621	Melanocytes
FAU	4.29265e-07	0.2619	0.902	0.653	0.00832131	Melanocytes
SNRNP70	7.59766e-07	-0.5441	0.446	0.523	0.0147281	Melanocytes
CORO1C	1.10009e-06	-0.4804	0.126	0.242	0.0213253	Melanocytes
EWSR1	1.16936e-06	-0.5808	0.416	0.495	0.022668	Melanocytes
GOLGA4	2.42565e-06	-0.56	0.352	0.444	0.0470212	Melanocytes
MT1G	8.2442e-19	-1.2052	0.362	0.832	1.59814e-14	RPE cells
MTRNR2L1	3.78225e-12	-0.8326	0.032	0.435	7.3319e-08	RPE cells
MT1X	1.67795e-08	-0.6074	0.181	0.545	0.00032527	RPE cells
MUM1	7.12308e-08	0.5782	0.436	0.162	0.00138081	RPE cells
MT1F	1.19836e-07	-0.5969	0.213	0.545	0.00232301	RPE cells
LIMD1	4.94205e-07	0.3593	0.202	0.026	0.00958016	RPE cells
AHNAK	6.27841e-07	0.325	0.255	0.052	0.0121707	RPE cells
CHN1	1.01127e-06	0.6949	0.553	0.319	0.0196035	RPE cells
LRRC1	1.12771e-06	0.3854	0.181	0.021	0.0218606	RPE cells
KDM5A	1.87819e-06	0.5555	0.255	0.063	0.0364086	RPE cells
NECAB1	2.24025e-06	0.3502	0.255	0.058	0.0434272	RPE cells
MTRNR2L1	1.94761e-27	-0.8192	0.033	0.398	3.77544e-23	Schwann cells
CFD	1.94146e-24	1.2279	0.54	0.11	3.76353e-20	Schwann cells
MPZ	2.55405e-23	-0.9243	0.19	0.581	4.95103e-19	Schwann cells
LGALS1	6.31398e-22	-0.4233	0.81	0.885	1.22397e-17	Schwann cells
NARG2	2.90864e-18	-0.4881	0.05	0.33	5.6384e-14	Schwann cells
IFI6	2.91659e-17	0.6332	0.674	0.325	5.65382e-13	Schwann cells
XIST	9.39587e-17	-0.736	0.226	0.545	1.82139e-12	Schwann cells
COL28A1	2.3082e-15	-0.543	0.131	0.429	4.47444e-11	Schwann cells
GSTM3	2.93808e-15	-0.5535	0.214	0.539	5.69546e-11	Schwann cells
SOCS3	7.95194e-15	0.5605	0.792	0.508	1.54148e-10	Schwann cells
NEAT1	2.77153e-14	0.2813	0.979	0.916	5.37262e-10	Schwann cells
HLA-DRB5	2.88067e-14	-0.4279	0.003	0.173	5.58418e-10	Schwann cells
GALNT15	1.99739e-13	0.5828	0.507	0.188	3.87194e-09	Schwann cells
UCHL1	1.37389e-12	-0.4643	0.077	0.314	2.66328e-08	Schwann cells
RP11-986E7.7	1.49521e-11	0.5444	0.421	0.147	2.89847e-07	Schwann cells
PLAT	4.36401e-11	-0.4899	0.273	0.55	8.45964e-07	Schwann cells
MAL	8.24809e-11	-0.492	0.261	0.529	1.59889e-06	Schwann cells
AATK	1.54385e-10	-0.3437	0.068	0.272	2.99275e-06	Schwann cells
ZBTB16	2.79583e-10	0.4735	0.457	0.173	5.41971e-06	Schwann cells
PCSK2	5.04676e-10	-0.4197	0.068	0.257	9.78314e-06	Schwann cells
PGM2L1	5.57542e-10	0.5147	0.499	0.225	1.0808e-05	Schwann cells
ATP1A2	1.0686e-09	-0.3597	0.104	0.314	2.07148e-05	Schwann cells
XKR4	1.34933e-09	-0.5649	0.128	0.335	2.61568e-05	Schwann cells
PLP1	1.40779e-09	-0.3678	0.727	0.827	2.72901e-05	Schwann cells
LIMCH1	1.81762e-09	-0.3305	0.036	0.194	3.52345e-05	Schwann cells
COL5A3	1.8323e-09	-0.3703	0.05	0.22	3.55191e-05	Schwann cells
MATN2	2.31242e-09	-0.5008	0.148	0.366	4.48263e-05	Schwann cells
IFITM2	2.5313e-09	0.396	0.777	0.529	4.90692e-05	Schwann cells
HSPA5	3.9115e-09	-0.3126	0.769	0.859	7.58245e-05	Schwann cells
HNRNPDL	4.22543e-09	-0.3762	0.57	0.791	8.191e-05	Schwann cells
BNIP3	1.5983e-08	0.3683	0.27	0.068	0.00030983	Schwann cells
PHC2	2.10317e-08	0.411	0.564	0.325	0.0004077	Schwann cells
AKAP12	2.27549e-08	0.424	0.531	0.277	0.000441104	Schwann cells
PSMF1	2.27647e-08	-0.3232	0.101	0.293	0.000441293	Schwann cells
LY6E	2.58294e-08	0.369	0.448	0.209	0.000500704	Schwann cells
CALR	2.98293e-08	-0.3717	0.573	0.738	0.00057824	Schwann cells
HES4	3.58249e-08	-0.2904	0.05	0.204	0.000694465	Schwann cells
METRN	3.63427e-08	-0.3918	0.202	0.419	0.000704504	Schwann cells
CEBPD	3.84438e-08	0.3269	0.843	0.702	0.000745233	Schwann cells
HNRNPA3	4.21281e-08	-0.3594	0.285	0.524	0.000816654	Schwann cells
MATN4	4.45115e-08	-0.4384	0.08	0.246	0.000862855	Schwann cells
NCMAP	8.02112e-08	-0.2587	0.015	0.126	0.00155489	Schwann cells
ZFP36	1.2078e-07	0.276	0.917	0.791	0.00234132	Schwann cells
TSPAN11	1.26672e-07	-0.3234	0.092	0.267	0.00245554	Schwann cells
OLFML2A	1.39299e-07	-0.3368	0.083	0.246	0.00270032	Schwann cells
S100A4	1.41912e-07	-0.4255	0.359	0.576	0.00275096	Schwann cells
CNP	1.45321e-07	-0.4279	0.353	0.539	0.00281705	Schwann cells
CHPT1	1.8466e-07	0.3502	0.591	0.377	0.00357963	Schwann cells
KANSL1-AS1	2.52813e-07	0.2661	0.172	0.021	0.00490077	Schwann cells
ID4	4.24168e-07	0.2673	0.908	0.806	0.0082225	Schwann cells
SFRP5	4.34137e-07	-0.364	0.184	0.382	0.00841575	Schwann cells
LINC00969	5.48825e-07	0.3551	0.291	0.099	0.010639	Schwann cells
HSP90B1	7.58094e-07	-0.353	0.487	0.675	0.0146957	Schwann cells
UBALD2	8.06688e-07	0.401	0.507	0.298	0.0156376	Schwann cells
PLSCR1	8.611e-07	0.303	0.24	0.068	0.0166924	Schwann cells
TTYH1	1.01445e-06	-0.2963	0.083	0.236	0.019665	Schwann cells
RPGR	1.0151e-06	0.3235	0.457	0.236	0.0196777	Schwann cells
BCAS1	1.04803e-06	-0.2723	0.024	0.131	0.020316	Schwann cells
TAX1BP3	1.09235e-06	-0.2831	0.142	0.319	0.0211752	Schwann cells
CEBPB	1.3576e-06	0.2632	0.887	0.749	0.026317	Schwann cells
FOXO1	1.40096e-06	0.3317	0.593	0.372	0.0271576	Schwann cells
NEGR1	1.43303e-06	0.317	0.513	0.293	0.0277792	Schwann cells
MYL9	1.79314e-06	-0.3363	0.418	0.597	0.0347601	Schwann cells
ANXA1	2.06735e-06	0.313	0.875	0.707	0.0400756	Schwann cells
RPS26	2.38989e-06	-0.3061	0.596	0.764	0.0463279	Schwann cells
CAPS	2.39886e-06	0.335	0.439	0.241	0.0465018	Schwann cells
TSC22D3	3.64961e-37	0.5208	0.99	0.875	7.07478e-33	T/NK cellsl
KLF6	1.44714e-26	0.5708	0.941	0.736	2.80529e-22	T/NK cellsl
KANSL1-AS1	5.64603e-26	0.4802	0.343	0.034	1.09448e-21	T/NK cellsl
CTSW	1.48571e-25	-0.8534	0.098	0.528	2.88005e-21	T/NK cellsl
DUSP1	5.17973e-22	0.6268	0.863	0.553	1.00409e-17	T/NK cellsl
XIST	7.14889e-21	-0.8179	0	0.34	1.38581e-16	T/NK cellsl
RPS26	5.7907e-19	-0.4162	0.819	0.907	1.12253e-14	T/NK cellsl
FLNA	1.89332e-18	-0.5814	0.392	0.756	3.6702e-14	T/NK cellsl
TAGAP	2.79209e-14	0.4829	0.789	0.575	5.41246e-10	T/NK cellsl
TTR	1.11954e-13	0.534	0.603	0.296	2.17022e-09	T/NK cellsl
EMP3	1.23626e-13	-0.511	0.412	0.685	2.39649e-09	T/NK cellsl
NKG7	1.29487e-13	-0.548	0.618	0.738	2.5101e-09	T/NK cellsl
FOSB	2.09486e-13	0.477	0.804	0.553	4.06089e-09	T/NK cellsl
RGCC	2.68413e-13	0.4755	0.863	0.643	5.20318e-09	T/NK cellsl
IL32	4.56044e-13	-0.4019	0.672	0.836	8.84041e-09	T/NK cellsl
CXCR4	3.86354e-12	0.3188	0.961	0.89	7.48947e-08	T/NK cellsl
MYADM	1.1236e-11	0.3744	0.868	0.67	2.17811e-07	T/NK cellsl
HSPD1	1.30796e-11	-0.4001	0.637	0.817	2.53547e-07	T/NK cellsl
MTRNR2L1	2.41029e-11	-0.4504	0.025	0.24	4.67235e-07	T/NK cellsl
RPS4Y1	2.73805e-11	0.3844	0.76	0.447	5.3077e-07	T/NK cellsl
FOS	4.34496e-11	0.4912	0.642	0.374	8.4227e-07	T/NK cellsl
TUBA1A	2.38641e-10	0.4404	0.721	0.538	4.62606e-06	T/NK cellsl
SH3BGRL3	1.21562e-09	-0.2726	0.735	0.851	2.35648e-05	T/NK cellsl
CALR	1.36653e-09	-0.2787	0.779	0.875	2.64902e-05	T/NK cellsl
MX1	2.21138e-09	0.296	0.216	0.056	4.28676e-05	T/NK cellsl
PPP1R2	2.4466e-09	0.4093	0.657	0.462	4.74274e-05	T/NK cellsl
ETS1	4.51581e-09	0.368	0.784	0.645	8.75389e-05	T/NK cellsl
TNFAIP3	7.52874e-09	0.3502	0.853	0.692	0.000145945	T/NK cellsl
CD300A	9.64242e-09	-0.3659	0.064	0.257	0.000186918	T/NK cellsl
UQCRC2	9.8185e-09	-0.3446	0.172	0.406	0.000190332	T/NK cellsl
ABCG1	1.9906e-08	-0.3301	0.069	0.259	0.000385878	T/NK cellsl
C12orf75	2.44177e-08	-0.3732	0.181	0.394	0.000473337	T/NK cellsl
FKBP5	2.714e-08	0.3898	0.505	0.313	0.00052611	T/NK cellsl
RPL23	2.73982e-08	-0.2537	0.775	0.897	0.000531115	T/NK cellsl
DDX3Y	4.11521e-08	0.4642	0.422	0.222	0.000797733	T/NK cellsl
MCL1	4.93002e-08	0.3009	0.838	0.692	0.000955685	T/NK cellsl
NARG2	1.08256e-07	-0.257	0.103	0.301	0.00209853	T/NK cellsl
FGFBP2	1.15488e-07	-0.3651	0.044	0.213	0.00223873	T/NK cellsl
VIM	1.33279e-07	0.2557	0.907	0.812	0.00258361	T/NK cellsl
TARS	1.76877e-07	-0.3227	0.221	0.428	0.00342875	T/NK cellsl
DTHD1	2.6858e-07	0.3172	0.24	0.09	0.00520641	T/NK cellsl
PARP8	3.33797e-07	0.325	0.564	0.367	0.00647065	T/NK cellsl
LMNA	3.46408e-07	0.2856	0.828	0.711	0.00671512	T/NK cellsl
LGALS1	3.94425e-07	-0.4056	0.333	0.504	0.00764592	T/NK cellsl
NPC1	4.77154e-07	-0.3012	0.108	0.289	0.00924963	T/NK cellsl
RNF168	5.31443e-07	-0.2744	0.23	0.44	0.010302	T/NK cellsl
ATHL1	5.78015e-07	0.3451	0.363	0.181	0.0112048	T/NK cellsl
DIP2A	5.81286e-07	0.3049	0.314	0.142	0.0112682	T/NK cellsl
PSMC5	8.53323e-07	-0.3128	0.216	0.416	0.0165417	T/NK cellsl
LITAF	9.38166e-07	-0.2631	0.725	0.826	0.0181863	T/NK cellsl
SMAP2	1.00026e-06	0.3341	0.588	0.435	0.0193901	T/NK cellsl
SORL1	1.26853e-06	0.3455	0.294	0.134	0.0245904	T/NK cellsl
IFNG	1.34548e-06	-0.3173	0.132	0.325	0.0260821	T/NK cellsl
MIR24-2	1.68991e-06	0.2825	0.299	0.139	0.032759	T/NK cellsl
ITGAL	2.17423e-06	-0.3367	0.157	0.342	0.0421475	T/NK cellsl
