# Supplementary material for: In-depth mining of single-cell transcriptome reveals the key immune-regulated loops in age-related macular degeneration
Source: Front Mol Neurosci. 2023 May 19;16:1173123. doi: 10.3389/fnmol.2023.1173123 (PMC10235539; doi:10.3389/fnmol.2023.1173123)
Supplement: Supplementary Table S6 — GO and KEGG enrichment results of differentially expressed genes in different cell types. [file Table_6.xlsx]

## Sheet: Fibroblasts
Supplement Table S6-1: The GO and KEGG enrichment results of differentially expressed genes in Fibroblasts (P value < 0.05)
Category	Term	Count	%	PValue	Genes	List Total	Pop Hits	Pop Total	Fold Enrichment	Bonferroni	Benjamini	FDR
GOTERM_BP_DIRECT	GO:0071376~cellular response to corticotropin-releasing hormone stimulus	3	5.76923	6.80585e-05	NR4A2, NR4A1, NR4A3	52	5	19308	222.785	0.034904	0.0355265	0.0355265
GOTERM_BP_DIRECT	GO:0042572~retinol metabolic process	4	7.69231	0.000391614	RBP4, ADH1B, ALDH1A1, DHRS3	52	54	19308	27.5043	0.184915	0.102211	0.102211
GOTERM_BP_DIRECT	GO:0042026~protein refolding	3	5.76923	0.0019739	HSPA5, HSPA6, CRYAB	52	25	19308	44.5569	0.643491	0.281154	0.281154
GOTERM_BP_DIRECT	GO:0001523~retinoid metabolic process	3	5.76923	0.00247457	ADH1B, ALDH1A1, DHRS3	52	28	19308	39.783	0.725643	0.281154	0.281154
GOTERM_BP_DIRECT	GO:0050729~positive regulation of inflammatory response	4	7.69231	0.00307143	NFKBIA, FABP4, NFKBIZ, AGT	52	110	19308	13.5021	0.799262	0.281154	0.281154
GOTERM_BP_DIRECT	GO:0032355~response to estradiol	4	7.69231	0.00323166	TXNIP, CALR, CRYAB, AGT	52	112	19308	13.261	0.815417	0.281154	0.281154
GOTERM_BP_DIRECT	GO:0030522~intracellular receptor signaling pathway	3	5.76923	0.00384948	NR4A2, NR4A1, NR4A3	52	35	19308	31.8264	0.866454	0.287061	0.287061
GOTERM_BP_DIRECT	GO:1903895~negative regulation of IRE1-mediated unfolded protein response	2	3.84615	0.0131387	HSPA5, DNAJB9	52	5	19308	148.523	0.998996	0.748334	0.748334
GOTERM_BP_DIRECT	GO:0010595~positive regulation of endothelial cell migration	3	5.76923	0.0139437	SMOC2, CALR, AGT	52	68	19308	16.3812	0.999344	0.748334	0.748334
GOTERM_BP_DIRECT	GO:0043154~negative regulation of cysteine-type endopeptidase activity involved in apoptotic process	3	5.76923	0.0143359	NR4A1, IFI6, CRYAB	52	69	19308	16.1438	0.999467	0.748334	0.748334
GOTERM_BP_DIRECT	GO:0045444~fat cell differentiation	3	5.76923	0.0176425	NR4A2, NR4A1, NR4A3	52	77	19308	14.4665	0.999908	0.818765	0.818765
GOTERM_BP_DIRECT	GO:0030433~ubiquitin-dependent ERAD pathway	3	5.76923	0.0194057	HSPA5, DNAJB9, CALR	52	81	19308	13.7521	0.999964	0.818765	0.818765
GOTERM_BP_DIRECT	GO:0006915~apoptotic process	6	11.5385	0.0216037	SRGN, NFKBIA, NR4A1, ZBTB16, IFI6, PHLDA2	52	607	19308	3.67026	0.999989	0.818765	0.818765
GOTERM_BP_DIRECT	GO:0048387~negative regulation of retinoic acid receptor signaling pathway	2	3.84615	0.0235277	CALR, DHRS3	52	9	19308	82.5128	0.999996	0.818765	0.818765
GOTERM_BP_DIRECT	GO:0061469~regulation of type B pancreatic cell proliferation	2	3.84615	0.0235277	NR4A1, NR4A3	52	9	19308	82.5128	0.999996	0.818765	0.818765
GOTERM_BP_DIRECT	GO:0034975~protein folding in endoplasmic reticulum	2	3.84615	0.0286819	HSPA5, CALR	52	11	19308	67.5105	1	0.848836	0.848836
GOTERM_BP_DIRECT	GO:0006606~protein import into nucleus	3	5.76923	0.0303298	NFKBIA, TXNIP, AGT	52	103	19308	10.8148	1	0.848836	0.848836
GOTERM_BP_DIRECT	GO:0071285~cellular response to lithium ion	2	3.84615	0.0363633	FABP4, CALR	52	14	19308	53.044	1	0.848836	0.848836
GOTERM_BP_DIRECT	GO:0042593~glucose homeostasis	3	5.76923	0.0365156	RBP4, FABP5, FBN1	52	114	19308	9.77126	1	0.848836	0.848836
GOTERM_BP_DIRECT	GO:0045944~positive regulation of transcription from RNA polymerase II promoter	8	15.3846	0.0378683	NR4A2, NFKBIA, NR4A1, NR4A3, NFYB, ZBTB16, NFATC1, DCN	52	1204	19308	2.46716	1	0.848836	0.848836
GOTERM_BP_DIRECT	GO:0015909~long-chain fatty acid transport	2	3.84615	0.0389105	FABP4, FABP5	52	15	19308	49.5077	1	0.848836	0.848836
GOTERM_BP_DIRECT	GO:0032270~positive regulation of cellular protein metabolic process	2	3.84615	0.0389105	NFKBIA, AGT	52	15	19308	49.5077	1	0.848836	0.848836
GOTERM_BP_DIRECT	GO:0006935~chemotaxis	3	5.76923	0.0419062	ACKR3, LSP1, CXCL2	52	123	19308	9.05629	1	0.848836	0.848836
GOTERM_BP_DIRECT	GO:0051403~stress-activated MAPK cascade	2	3.84615	0.0439851	CRYAB, AGT	52	17	19308	43.6833	1	0.848836	0.848836
GOTERM_BP_DIRECT	GO:0030308~negative regulation of cell growth	3	5.76923	0.0443926	FHL1, CRYAB, AGT	52	127	19308	8.77105	1	0.848836	0.848836
GOTERM_BP_DIRECT	GO:0045638~negative regulation of myeloid cell differentiation	2	3.84615	0.0465125	NFKBIA, ZBTB16	52	18	19308	41.2564	1	0.848836	0.848836
GOTERM_BP_DIRECT	GO:0007165~signal transduction	8	15.3846	0.0477431	NR4A2, NR4A1, COL15A1, NR4A3, TXNRD1, PDE4C, LSP1, FBN1	52	1267	19308	2.34448	1	0.848836	0.848836
GOTERM_CC_DIRECT	GO:0005615~extracellular space	18	34.6154	1.62134e-06	SRGN, COL15A1, LXN, PDE4C, RARRES1, PCOLCE, CXCL2, DCN, AGT, SMOC2, RBP4, FABP5, DNAJB11, CHI3L2, PI16, CALR, PTGDS, FBN1	51	1938	20562	3.74467	0.000181574	0.00018159	0.000176726
GOTERM_CC_DIRECT	GO:0070062~extracellular exosome	17	32.6923	4.34922e-05	COL15A1, HSPA5, TXNRD1, HSPA6, RARRES1, PCOLCE, LSP1, AGT, RPS26, RBP4, FABP4, FABP5, ALDH1A1, DNAJB9, CALR, PTGDS, CRYAB	51	2218	20562	3.09017	0.00485939	0.00243557	0.00237033
GOTERM_CC_DIRECT	GO:0005576~extracellular region	15	28.8462	0.000400358	SRGN, COL15A1, HSPA6, PCOLCE, MTRNR2L8, MTRNR2L1, CXCL2, DCN, AGT, RBP4, FABP5, CHI3L2, CALR, PTGDS, FBN1	51	2129	20562	2.8406	0.0438583	0.0149467	0.0145464
GOTERM_CC_DIRECT	GO:0005788~endoplasmic reticulum lumen	6	11.5385	0.000865181	COL15A1, HSPA5, DNAJB11, DNAJB9, CALR, FBN1	51	306	20562	7.90542	0.0923916	0.0242251	0.0235762
GOTERM_CC_DIRECT	GO:0005737~cytoplasm	24	46.1538	0.00320763	LXN, HSPA5, TXNRD1, FHL1, HSPA6, FAM107A, NFATC1, MTRNR2L8, MTRNR2L1, IFI44L, NR4A2, RPS26, NFKBIA, NR4A1, FABP4, FABP5, BHLHE40, ALDH1A1, TXNIP, DNAJB9, SIK1, CALR, PHLDA2, CRYAB	51	5576	20562	1.73534	0.302206	0.0674482	0.0656416
GOTERM_CC_DIRECT	GO:0005634~nucleus	25	48.0769	0.0036133	DDX3Y, ZNF331, FHL1, FAM107A, RPS4Y1, NFKBIZ, HSPA5, NFYB, ZBTB16, PDE4C, HSPA6, NFATC1, NR4A2, NFKBIA, NR4A1, NR4A3, FABP4, FABP5, DNAJB11, BHLHE40, TXNIP, ACKR3, SIK1, CALR, CRYAB	51	5984	20562	1.68439	0.333305	0.0674482	0.0656416
GOTERM_CC_DIRECT	GO:0005667~transcription factor complex	4	7.69231	0.01883	NR4A2, NR4A1, NR4A3, NFATC1	51	232	20562	6.95132	0.881052	0.30128	0.29321
GOTERM_CC_DIRECT	GO:0034663~endoplasmic reticulum chaperone complex	2	3.84615	0.0264319	HSPA5, DNAJB11	51	11	20562	73.3048	0.950223	0.358407	0.348806
GOTERM_CC_DIRECT	GO:0044194~cytolytic granule	2	3.84615	0.0288005	SRGN, CALR	51	12	20562	67.1961	0.962108	0.358407	0.348806
GOTERM_MF_DIRECT	GO:0051787~misfolded protein binding	4	7.69231	6.094e-05	HSPA5, DNAJB11, HSPA6, DNAJB9	51	29	18869	51.0318	0.00909963	0.009141	0.00895818
GOTERM_MF_DIRECT	GO:0051082~unfolded protein binding	5	9.61538	0.000399044	HSPA5, DNAJB11, HSPA6, CALR, CRYAB	51	131	18869	14.1214	0.0581117	0.0299283	0.0293298
GOTERM_MF_DIRECT	GO:0035259~glucocorticoid receptor binding	3	5.76923	0.000706816	NR4A2, NR4A1, NR4A3	51	15	18869	73.9961	0.100629	0.0353408	0.034634
GOTERM_MF_DIRECT	GO:0005504~fatty acid binding	3	5.76923	0.00455184	FABP4, FABP5, PTGDS	51	38	18869	29.209	0.495575	0.169109	0.165727
GOTERM_MF_DIRECT	GO:0044183~protein binding involved in protein folding	3	5.76923	0.0074746	HSPA5, HSPA6, CALR	51	49	18869	22.6519	0.675478	0.169109	0.165727
GOTERM_MF_DIRECT	GO:0001228~transcriptional activator activity, RNA polymerase II transcription regulatory region sequence-specific binding	6	11.5385	0.00826603	NR4A2, NR4A1, NR4A3, NFYB, ZBTB16, NFATC1	51	475	18869	4.67344	0.712076	0.169109	0.165727
GOTERM_MF_DIRECT	GO:0031625~ubiquitin protein ligase binding	5	9.61538	0.00869579	NFKBIA, HSPA5, HSPA6, TXNIP, CALR	51	306	18869	6.04543	0.7302	0.169109	0.165727
GOTERM_MF_DIRECT	GO:0004879~RNA polymerase II transcription factor activity, ligand-activated sequence-specific DNA binding	3	5.76923	0.00901916	NR4A2, NR4A1, NR4A3	51	54	18869	20.5545	0.743085	0.169109	0.165727
GOTERM_MF_DIRECT	GO:0008201~heparin binding	4	7.69231	0.0113427	SMOC2, LXN, PCOLCE, FBN1	51	176	18869	8.40865	0.819337	0.189044	0.185263
GOTERM_MF_DIRECT	GO:0051087~chaperone binding	3	5.76923	0.0344043	HSPA5, DNAJB9, CALR	51	110	18869	10.0904	0.99476	0.516064	0.505743
GOTERM_MF_DIRECT	GO:0000978~RNA polymerase II core promoter proximal region sequence-specific DNA binding	8	15.3846	0.0387602	NR4A2, ZNF331, NR4A1, NR4A3, NFYB, ZBTB16, BHLHE40, NFATC1	51	1207	18869	2.45223	0.997341	0.517846	0.507489
GOTERM_MF_DIRECT	GO:0008191~metalloendopeptidase inhibitor activity	2	3.84615	0.0415815	LXN, RARRES1	51	16	18869	46.2475	0.998289	0.517846	0.507489
GOTERM_MF_DIRECT	GO:0005324~long-chain fatty acid transporter activity	2	3.84615	0.0466585	FABP4, FABP5	51	18	18869	41.1089	0.999229	0.517846	0.507489
GOTERM_MF_DIRECT	GO:0004745~retinol dehydrogenase activity	2	3.84615	0.0491872	ADH1B, DHRS3	51	19	18869	38.9453	0.999482	0.517846	0.507489
KEGG_PATHWAY	hsa04612:Antigen processing and presentation	4	7.69231	0.00405741	HSPA5, NFYB, HSPA6, CALR	35	78	8164	11.9619	0.370913	0.300871	0.300871
KEGG_PATHWAY	hsa04141:Protein processing in endoplasmic reticulum	5	9.61538	0.00527844	HSPA5, DNAJB11, HSPA6, CALR, CRYAB	35	171	8164	6.82038	0.453016	0.300871	0.300871
KEGG_PATHWAY	hsa05417:Lipid and atherosclerosis	5	9.61538	0.0116815	NFKBIA, HSPA5, HSPA6, NFATC1, CXCL2	35	215	8164	5.42458	0.73803	0.443895	0.443895
KEGG_PATHWAY	hsa05134:Legionellosis	3	5.76923	0.0232898	NFKBIA, HSPA6, CXCL2	35	57	8164	12.2767	0.931877	0.66376	0.66376
KEGG_PATHWAY	hsa00830:Retinol metabolism	3	5.76923	0.0323123	ADH1B, ALDH1A1, DHRS3	35	68	8164	10.2908	0.976351	0.736721	0.736721

## Sheet: Macrophages
Supplement Table S6-2: The GO and KEGG enrichment results of differentially expressed genes in Macrophages (P value < 0.05)
Category	Term	Count	%	PValue	Genes	List Total	Pop Hits	Pop Total	Fold Enrichment	Bonferroni	Benjamini	FDR
GOTERM_BP_DIRECT	GO:0006955~immune response	6	33.3333	3.64401e-05	IFITM3, HLA-DRB5, FTH1, HLA-DRB1, IFI44L, C1QC	17	492	19308	13.8508	0.00628442	0.00630414	0.0062677
GOTERM_BP_DIRECT	GO:0050870~positive regulation of T cell activation	3	16.6667	0.000334877	HLA-DRB5, HLA-DRB1, HSPD1	17	33	19308	103.251	0.0562966	0.0289668	0.0287994
GOTERM_BP_DIRECT	GO:0002842~positive regulation of T cell mediated immune response to tumor cell	2	11.1111	0.00331083	HLA-DRB1, HSPD1	17	4	19308	567.882	0.436576	0.190924	0.189821
GOTERM_BP_DIRECT	GO:0098883~synapse disassembly	2	11.1111	0.00661138	C1QB, C1QC	17	8	19308	283.941	0.682592	0.285942	0.284289
GOTERM_BP_DIRECT	GO:0002503~peptide antigen assembly with MHC class II protein complex	2	11.1111	0.0131818	HLA-DRB5, HLA-DRB1	17	16	19308	141.971	0.8993	0.355767	0.35371
GOTERM_BP_DIRECT	GO:0002381~immunoglobulin production involved in immunoglobulin mediated immune response	2	11.1111	0.0140002	HLA-DRB5, HLA-DRB1	17	17	19308	133.619	0.912765	0.355767	0.35371
GOTERM_BP_DIRECT	GO:0051607~defense response to virus	3	16.6667	0.0155664	IFITM3, MX1, IFI44L	17	233	19308	14.6236	0.93374	0.355767	0.35371
GOTERM_BP_DIRECT	GO:0002504~antigen processing and presentation of peptide or polysaccharide antigen via MHC class II	2	11.1111	0.0164516	HLA-DRB5, HLA-DRB1	17	20	19308	113.576	0.94329	0.355767	0.35371
GOTERM_BP_DIRECT	GO:0019886~antigen processing and presentation of exogenous peptide antigen via MHC class II	2	11.1111	0.024582	HLA-DRB5, HLA-DRB1	17	30	19308	75.7176	0.98651	0.47252	0.469789
GOTERM_BP_DIRECT	GO:0045071~negative regulation of viral genome replication	2	11.1111	0.0374596	IFITM3, MX1	17	46	19308	49.3811	0.998646	0.601712	0.598234
GOTERM_BP_DIRECT	GO:0019882~antigen processing and presentation	2	11.1111	0.0382591	HLA-DRB5, HLA-DRB1	17	47	19308	48.3304	0.998828	0.601712	0.598234
GOTERM_CC_DIRECT	GO:0030666~endocytic vesicle membrane	3	16.6667	0.00119897	MSR1, HLA-DRB5, HLA-DRB1	16	71	20562	54.3011	0.0849505	0.0539463	0.0524883
GOTERM_CC_DIRECT	GO:0005581~collagen trimer	3	16.6667	0.0020019	C1QB, MSR1, C1QC	16	92	20562	41.9062	0.137818	0.0539463	0.0524883
GOTERM_CC_DIRECT	GO:0005602~complement component C1 complex	2	11.1111	0.00218701	C1QB, C1QC	16	3	20562	856.75	0.149573	0.0539463	0.0524883
GOTERM_CC_DIRECT	GO:0031902~late endosome membrane	3	16.6667	0.00449693	IFITM3, HLA-DRB5, HLA-DRB1	16	139	20562	27.7365	0.283605	0.0831933	0.0809448
GOTERM_CC_DIRECT	GO:0042613~MHC class II protein complex	2	11.1111	0.0188064	HLA-DRB5, HLA-DRB1	16	26	20562	98.8558	0.754615	0.258445	0.25146
GOTERM_CC_DIRECT	GO:0071556~integral component of lumenal side of endoplasmic reticulum membrane	2	11.1111	0.020955	HLA-DRB5, HLA-DRB1	16	29	20562	88.6293	0.791361	0.258445	0.25146
GOTERM_CC_DIRECT	GO:0030658~transport vesicle membrane	2	11.1111	0.0295056	HLA-DRB5, HLA-DRB1	16	41	20562	62.689	0.890985	0.276811	0.26933
GOTERM_CC_DIRECT	GO:0005765~lysosomal membrane	3	16.6667	0.0299255	IFITM3, HLA-DRB5, HLA-DRB1	16	376	20562	10.2537	0.894421	0.276811	0.26933
GOTERM_CC_DIRECT	GO:0012507~ER to Golgi transport vesicle membrane	2	11.1111	0.0407979	HLA-DRB5, HLA-DRB1	16	57	20562	45.0921	0.954149	0.33545	0.326383
GOTERM_CC_DIRECT	GO:0030669~clathrin-coated endocytic vesicle membrane	2	11.1111	0.0498825	HLA-DRB5, HLA-DRB1	16	70	20562	36.7179	0.977326	0.369131	0.359154
GOTERM_MF_DIRECT	GO:0008035~high-density lipoprotein particle binding	2	11.1111	0.0102885	PLTP, HSPD1	16	13	18869	181.433	0.467861	0.432244	0.432244
GOTERM_MF_DIRECT	GO:0030169~low-density lipoprotein particle binding	2	11.1111	0.0142193	MSR1, PLTP	16	18	18869	131.035	0.582554	0.432244	0.432244
GOTERM_MF_DIRECT	GO:0023026~MHC class II protein complex binding	2	11.1111	0.0212579	HLA-DRB5, HLA-DRB1	16	27	18869	87.3565	0.730373	0.432244	0.432244
GOTERM_MF_DIRECT	GO:0042605~peptide antigen binding	2	11.1111	0.0290236	HLA-DRB5, HLA-DRB1	16	37	18869	63.7466	0.834145	0.44261	0.44261
KEGG_PATHWAY	hsa05150:Staphylococcus aureus infection	4	22.2222	0.000321004	C1QB, HLA-DRB5, HLA-DRB1, C1QC	13	96	8164	26.1667	0.0149763	0.0150872	0.00898812
KEGG_PATHWAY	hsa05322:Systemic lupus erythematosus	4	22.2222	0.000891095	C1QB, HLA-DRB5, HLA-DRB1, C1QC	13	136	8164	18.4706	0.0410344	0.0209407	0.0124753
KEGG_PATHWAY	hsa04940:Type I diabetes mellitus	3	16.6667	0.00172967	HLA-DRB5, HLA-DRB1, HSPD1	13	43	8164	43.814	0.0781426	0.0270981	0.0161435
KEGG_PATHWAY	hsa05171:Coronavirus disease - COVID-19	4	22.2222	0.00412116	RPS26, C1QB, MX1, C1QC	13	232	8164	10.8276	0.17642	0.0484236	0.0288481
KEGG_PATHWAY	hsa04145:Phagosome	3	16.6667	0.0201108	MSR1, HLA-DRB5, HLA-DRB1	13	152	8164	12.3947	0.615128	0.185277	0.110378
KEGG_PATHWAY	hsa05164:Influenza A	3	16.6667	0.02508	HLA-DRB5, MX1, HLA-DRB1	13	171	8164	11.0175	0.69693	0.185277	0.110378
KEGG_PATHWAY	hsa05152:Tuberculosis	3	16.6667	0.0275944	HLA-DRB5, HLA-DRB1, HSPD1	13	180	8164	10.4667	0.731571	0.185277	0.110378
KEGG_PATHWAY	hsa05169:Epstein-Barr virus infection	3	16.6667	0.0341553	HLA-DRB5, HLA-DRB1, SAP30	13	202	8164	9.32673	0.804726	0.200662	0.119543
KEGG_PATHWAY	hsa05310:Asthma	2	11.1111	0.0446557	HLA-DRB5, HLA-DRB1	13	31	8164	40.5161	0.88318	0.233202	0.138929

## Sheet: Melanocytes
Supplement Table S6-3: The GO and KEGG enrichment results of differentially expressed genes in Melanocytes (P value < 0.05)
Category	Term	Count	%	PValue	Genes	List Total	Pop Hits	Pop Total	Fold Enrichment	Bonferroni	Benjamini	FDR
GOTERM_BP_DIRECT	GO:0002181~cytoplasmic translation	16	6.77966	8.83673e-14	RWDD1, RPS5, RPL11, RPL23A, RPL6, RPL7A, RPS3, RPL14, RPL22L1, RPL26, FAU, RPL29, RPL17, RPS10, RPS13, RPL19	220	90	19308	15.6024	1.34505e-10	1.34495e-10	1.34142e-10
GOTERM_BP_DIRECT	GO:0006412~translation	18	7.62712	7.34711e-10	RPS5, RPL11, RPL23A, RPS4Y1, RPL6, RPL7A, RPL36AL, NACA, RPS3, RPL14, RPL22L1, RPL26, FAU, RPL29, RPL17, RPS10, RPS13, RPL19	220	223	19308	7.08406	1.11823e-06	5.59115e-07	5.57646e-07
GOTERM_BP_DIRECT	GO:0006120~mitochondrial electron transport, NADH to ubiquinone	8	3.38983	9.38752e-07	MT-ND4L, NDUFA6, MT-ND5, NDUFA4, NDUFB4, NDUFA2, MT-ND2, MT-ND3	220	47	19308	14.9385	0.00142776	0.00047626	0.000475008
GOTERM_BP_DIRECT	GO:0009060~aerobic respiration	8	3.38983	1.43484e-05	MT-ND4L, NDUFA6, MT-ND5, UQCRB, NDUFB4, NDUFA2, MT-ND2, MT-ND3	220	70	19308	10.0301	0.0216017	0.00545956	0.00544521
GOTERM_BP_DIRECT	GO:0042776~mitochondrial ATP synthesis coupled proton transport	7	2.9661	9.40118e-05	MT-ND4L, NDUFA6, MT-ND5, NDUFB4, NDUFA2, MT-ND2, MT-ND3	220	65	19308	9.45147	0.133326	0.0286172	0.028542
GOTERM_BP_DIRECT	GO:0045892~negative regulation of transcription, DNA-templated	18	7.62712	0.000424946	CDKN1C, CEBPD, CITED2, ZBTB16, ARID5B, PA2G4, KLF4, RELB, EID1, ILF3, RASD1, NFIL3, ID2, DDIT3, ID4, ID3, SAP18, CALR	220	590	19308	2.67753	0.476336	0.107795	0.107511
GOTERM_BP_DIRECT	GO:0032922~circadian regulation of gene expression	6	2.54237	0.00127172	EGR1, PPP1CC, ID2, ID4, ID3, RELB	220	71	19308	7.41665	0.855834	0.270073	0.269363
GOTERM_BP_DIRECT	GO:0000122~negative regulation of transcription from RNA polymerase II promoter	23	9.74576	0.00156533	IGBP1, EGR1, BTG2, CITED2, S100A1, CNBP, ZBTB16, NFATC2, ARID5B, YBX1, KLF4, ETS2, EID1, MAFB, NFIL3, ID2, DDIT3, ID4, TXNIP, ID3, MAGED2, CALR, SQSTM1	220	969	19308	2.08314	0.907847	0.270073	0.269363
GOTERM_BP_DIRECT	GO:0045893~positive regulation of transcription, DNA-templated	19	8.05085	0.00159701	CDKN1C, EGR1, CITED2, CNBP, ZBTB16, NFATC2, ARID5B, FOS, KLF4, ETS2, ILF3, MAFB, NFIL3, MDK, ID2, MORF4L2, DDIT3, SPP1, SOX4	220	725	19308	2.30001	0.912192	0.270073	0.269363
GOTERM_BP_DIRECT	GO:0051603~proteolysis involved in cellular protein catabolic process	5	2.11864	0.00228821	HSPA5, CTSL, CTSF, PSMA7, CTSB	220	49	19308	8.95547	0.969397	0.29934	0.298554
GOTERM_BP_DIRECT	GO:0010628~positive regulation of gene expression	15	6.35593	0.00236755	EGR1, NTRK2, CITED2, RPL11, NFATC2, KLF4, RELB, NFIL3, ID2, ID4, RPS3, ERP29, ID3, CALR, LDLR	220	516	19308	2.55127	0.972885	0.29934	0.298554
GOTERM_BP_DIRECT	GO:0017148~negative regulation of translation	6	2.54237	0.00254196	BTG2, ILF3, EIF4A3, RPS3, YBX1, CALR	220	83	19308	6.34436	0.97922	0.29934	0.298554
GOTERM_BP_DIRECT	GO:0006979~response to oxidative stress	7	2.9661	0.00258964	PRDX2, PRDX5, BTG1, NDUFA6, NDUFB4, PRDX1, MT-ND3	220	121	19308	5.07724	0.980679	0.29934	0.298554
GOTERM_BP_DIRECT	GO:0042026~protein refolding	4	1.69492	0.00275346	HSPA5, HSPB1, HSPA2, B2M	220	25	19308	14.0422	0.984953	0.29934	0.298554
GOTERM_BP_DIRECT	GO:0006413~translational initiation	5	2.11864	0.00305301	EIF3K, RPS5, RPS3, EIF3H, EIF3E	220	53	19308	8.27959	0.990475	0.309779	0.308965
GOTERM_BP_DIRECT	GO:0046697~decidualization	4	1.69492	0.00423122	CITED2, SPP1, JUNB, CTSB	220	29	19308	12.1053	0.998425	0.402494	0.401437
GOTERM_BP_DIRECT	GO:0006446~regulation of translational initiation	4	1.69492	0.00511931	EIF3K, HSPB1, EIF3H, EIF3E	220	31	19308	11.3243	0.999595	0.458329	0.457124
GOTERM_BP_DIRECT	GO:0032981~mitochondrial respiratory chain complex I assembly	5	2.11864	0.00568841	NDUFA6, MT-ND5, NDUFB4, NDUFA2, MT-ND2	220	63	19308	6.96537	0.99983	0.477216	0.475961
GOTERM_BP_DIRECT	GO:0042493~response to drug	10	4.23729	0.00641732	MDK, DAD1, VEGFB, TXNIP, NFATC2, FOS, CALR, COMT, B2M, AGPAT2	220	293	19308	2.99535	0.999944	0.477216	0.475961
GOTERM_BP_DIRECT	GO:0033554~cellular response to stress	3	1.27119	0.00658445	PRDX2, PRDX1, RELB	220	11	19308	23.9355	0.999957	0.477216	0.475961
GOTERM_BP_DIRECT	GO:0034975~protein folding in endoplasmic reticulum	3	1.27119	0.00658445	HSPA5, CALR, HSP90B1	220	11	19308	23.9355	0.999957	0.477216	0.475961
GOTERM_BP_DIRECT	GO:0007614~short-term memory	3	1.27119	0.00784261	MDK, SERPINF1, COMT	220	12	19308	21.9409	0.999994	0.522284	0.520912
GOTERM_BP_DIRECT	GO:0009611~response to wounding	5	2.11864	0.00823576	MDK, DDIT3, ID3, RAC1, ZFP36L1	220	70	19308	6.26883	0.999997	0.522284	0.520912
GOTERM_BP_DIRECT	GO:0007623~circadian rhythm	5	2.11864	0.00823576	HEBP1, NTRK2, NFIL3, ID2, KLF9	220	70	19308	6.26883	0.999997	0.522284	0.520912
GOTERM_BP_DIRECT	GO:0045444~fat cell differentiation	5	2.11864	0.0114351	MAFB, CEBPD, ID4, ARID5B, KLF4	220	77	19308	5.69894	1	0.696168	0.694339
GOTERM_BP_DIRECT	GO:0034504~protein localization to nucleus	4	1.69492	0.0127267	ZBTB16, RPL11, CALR, GBP2	220	43	19308	8.16406	1	0.736311	0.734376
GOTERM_BP_DIRECT	GO:1900026~positive regulation of substrate adhesion-dependent cell spreading	4	1.69492	0.0135458	MDK, FLNA, RAC1, CALR	220	44	19308	7.97851	1	0.736311	0.734376
GOTERM_BP_DIRECT	GO:0045454~cell redox homeostasis	4	1.69492	0.0135458	PRDX2, PRDX5, DDIT3, PRDX1	220	44	19308	7.97851	1	0.736311	0.734376
GOTERM_BP_DIRECT	GO:0010976~positive regulation of neuron projection development	6	2.54237	0.0154164	SNX3, NTRK2, HSPA5, MDK, SERPINF1, SERPINI1	220	128	19308	4.11392	1	0.764462	0.762453
GOTERM_BP_DIRECT	GO:0001732~formation of cytoplasmic translation initiation complex	3	1.27119	0.0155705	EIF3K, EIF3H, EIF3E	220	17	19308	15.4877	1	0.764462	0.762453
GOTERM_BP_DIRECT	GO:0097067~cellular response to thyroid hormone stimulus	3	1.27119	0.0155705	CTSL, KLF9, CTSB	220	17	19308	15.4877	1	0.764462	0.762453
GOTERM_BP_DIRECT	GO:0019882~antigen processing and presentation	4	1.69492	0.0161799	CTSL, HLA-B, RELB, HLA-E	220	47	19308	7.46925	1	0.766248	0.764235
GOTERM_BP_DIRECT	GO:0006364~rRNA processing	6	2.54237	0.0168804	NSA2, RPL11, EIF4A3, RPL14, RPL26, PA2G4	220	131	19308	4.01971	1	0.766248	0.764235
GOTERM_BP_DIRECT	GO:0035914~skeletal muscle cell differentiation	4	1.69492	0.0171172	EGR1, BTG2, CITED2, FOS	220	48	19308	7.31364	1	0.766248	0.764235
GOTERM_BP_DIRECT	GO:0051781~positive regulation of cell division	4	1.69492	0.0180844	MDK, VEGFB, ITGB1BP1, YBX1	220	49	19308	7.16438	1	0.786411	0.784344
GOTERM_BP_DIRECT	GO:0006366~transcription from RNA polymerase II promoter	8	3.38983	0.0211827	BTF3, CEBPD, NFIL3, GTF2B, NFATC2, FOS, KLF4, SQSTM1	220	243	19308	2.88934	1	0.895558	0.893204
GOTERM_BP_DIRECT	GO:0045600~positive regulation of fat cell differentiation	4	1.69492	0.0256914	CCDC71L, ID2, ZBTB16, ZFP36L1	220	56	19308	6.26883	1	1	0.998028
GOTERM_BP_DIRECT	GO:2000179~positive regulation of neural precursor cell proliferation	3	1.27119	0.0277077	GNG5, MDK, FLNA	220	23	19308	11.4474	1	1	0.998028
GOTERM_BP_DIRECT	GO:0046597~negative regulation of viral entry into host cell	3	1.27119	0.0277077	SNX3, IFITM3, IFITM2	220	23	19308	11.4474	1	1	0.998028
GOTERM_BP_DIRECT	GO:0007417~central nervous system development	6	2.54237	0.0282497	BCAN, MARCKS, CITED2, ZBTB16, ID3, SERPINI1	220	150	19308	3.51055	1	1	0.998028
GOTERM_BP_DIRECT	GO:0000027~ribosomal large subunit assembly	3	1.27119	0.0300045	RPL11, RPL23A, RPL6	220	24	19308	10.9705	1	1	0.998028
GOTERM_BP_DIRECT	GO:0006123~mitochondrial electron transport, cytochrome c to oxygen	3	1.27119	0.0323741	COX7A2L, NDUFA4, COX5A	220	25	19308	10.5316	1	1	0.998028
GOTERM_BP_DIRECT	GO:0071888~macrophage apoptotic process	2	0.847458	0.0336446	CTSL, PLEKHO2	220	3	19308	58.5091	1	1	0.998028
GOTERM_BP_DIRECT	GO:0043065~positive regulation of apoptotic process	9	3.81356	0.0338032	HPGD, ZBTB16, SIAH1, TXNIP, ID3, SAP18, PHLDA1, SQSTM1, SOX4	220	328	19308	2.40815	1	1	0.998028
GOTERM_BP_DIRECT	GO:0001570~vasculogenesis	4	1.69492	0.0347606	NTRK2, CITED2, JUNB, ZFP36L1	220	63	19308	5.57229	1	1	0.998028
GOTERM_BP_DIRECT	GO:0071353~cellular response to interleukin-4	3	1.27119	0.0348148	TUBA1B, HSPA5, NFIL3	220	26	19308	10.1266	1	1	0.998028
GOTERM_BP_DIRECT	GO:0001916~positive regulation of T cell mediated cytotoxicity	3	1.27119	0.0373244	HLA-B, B2M, HLA-E	220	27	19308	9.75152	1	1	0.998028
GOTERM_BP_DIRECT	GO:0009615~response to virus	5	2.11864	0.0377079	IFITM3, IFITM2, NPC2, STMN1, HSPB1	220	111	19308	3.95332	1	1	0.998028
GOTERM_BP_DIRECT	GO:0043066~negative regulation of apoptotic process	12	5.08475	0.0380452	PRDX2, PRDX5, HSPA5, CITED2, DAD1, IFI6, FKBP8, VEGFB, HSPB1, FLNA, PA2G4, HSP90B1	220	526	19308	2.00221	1	1	0.998028
GOTERM_BP_DIRECT	GO:0042744~hydrogen peroxide catabolic process	3	1.27119	0.0399013	PRDX2, PRDX5, PRDX1	220	28	19308	9.40325	1	1	0.998028
GOTERM_BP_DIRECT	GO:0043154~negative regulation of cysteine-type endopeptidase activity involved in apoptotic process	4	1.69492	0.0436787	IGBP1, PRDX5, IFI6, KLF4	220	69	19308	5.08775	1	1	0.998028
GOTERM_BP_DIRECT	GO:1903659~regulation of complement-dependent cytotoxicity	2	0.847458	0.0446071	CFH, CD59	220	4	19308	43.8818	1	1	0.998028
GOTERM_BP_DIRECT	GO:0032655~regulation of interleukin-12 production	2	0.847458	0.0446071	HLA-B, CD47	220	4	19308	43.8818	1	1	0.998028
GOTERM_BP_DIRECT	GO:0019886~antigen processing and presentation of exogenous peptide antigen via MHC class II	3	1.27119	0.0452493	CTSL, CTSF, B2M	220	30	19308	8.77636	1	1	0.998028
GOTERM_BP_DIRECT	GO:0030154~cell differentiation	14	5.9322	0.0464355	NTRK2, CAV2, NDRG2, ETS2, EID1, MDK, ID2, PPDPF, MGP, ID4, ID3, ITGB1BP1, SQSTM1, SOX4	220	680	19308	1.8069	1	1	0.998028
GOTERM_BP_DIRECT	GO:0014070~response to organic cyclic compound	4	1.69492	0.046881	BTG2, EPHX1, EIF4A3, COMT	220	71	19308	4.94443	1	1	0.998028
GOTERM_BP_DIRECT	GO:0071480~cellular response to gamma radiation	3	1.27119	0.0480169	EGR1, HSPA5, RPL26	220	31	19308	8.49326	1	1	0.998028
GOTERM_CC_DIRECT	GO:0070062~extracellular exosome	82	34.7458	5.84152e-24	BTG2, RNH1, CD82, CD81, PEBP1, HSPB1, YBX1, COMT, HEBP1, GOLGA4, CRTAC1, CTSL, STMN1, CTSF, RAC1, B2M, GLUL, RPS13, CTSB, GSTO1, RPS5, SERPINF1, ECH1, HLA-B, HLA-E, TUBB2A, NPC2, PPA1, SUB1, CSNK2B, TMBIM1, SMS, SERPING1, RPL26, CD47, TKT, ALDOA, SQSTM1, FKBP5, IGSF8, ASAH1, CFH, HPGD, RPL11, GSTT1, NDRG2, PSMA7, HSP90B1, SNX3, PRDX2, LDHB, PRDX5, GNG5, PRDX1, SPP1, RPS3, RPL14, FLNA, EPS8L2, IGF…	226	2218	20562	3.36364	1.84592e-21	1.84592e-21	1.72909e-21
GOTERM_CC_DIRECT	GO:0022626~cytosolic ribosome	14	5.9322	2.25667e-12	RPS5, RPL11, RPL23A, RPL6, RPL7A, RPS3, RPL14, RPL26, FAU, RPL29, RPL17, RPS10, RPS13, RPL19	226	77	20562	16.5422	7.13098e-10	3.56555e-10	3.33988e-10
GOTERM_CC_DIRECT	GO:0016020~membrane	60	25.4237	1.18018e-08	CD81, EIF4A3, MSMO1, COMT, RPL6, RPL7A, STMN1, RAC1, B2M, RPS10, RPS13, SNTA1, GABARAPL2, RPS5, ECH1, HLA-B, FOS, HLA-E, ILF3, DAD1, HNRNPH1, TMBIM1, ERP29, FKBP8, ITGB1BP1, RPL26, RPL29, ALDOA, SLC25A6, FKBP5, IGSF8, GYPC, MGST3, RPL11, RPS4Y1, ADD3, HSP90B1, LDHB, GNG5, RPS3, RPL14, FLNA, CD59, CDIPT, LDLR, RPL19, HSPA5, CAV2, VEGFB, PA2G4, HSPA2, DHRS7, MARCKS, EIF3K, EIF3H, CHPT1, MAGED2, EIF…	226	2547	20562	2.14328	3.72935e-06	1.24312e-06	1.16444e-06
GOTERM_CC_DIRECT	GO:0022625~cytosolic large ribosomal subunit	10	4.23729	1.74582e-08	RPL7A, RPL36AL, RPL11, RPL14, RPL23A, RPL26, RPL29, RPL17, RPL6, RPL19	226	60	20562	15.1637	5.51678e-06	1.3792e-06	1.29191e-06
GOTERM_CC_DIRECT	GO:0005925~focal adhesion	21	8.89831	5.08067e-08	HSPA5, CD81, CAV2, RPS5, HSPB1, RPL6, HSP90B1, CORO1C, RPL7A, PPP1CC, MARCKS, RPS3, FLNA, CD59, CALR, RAC1, B2M, RPS10, CD99, RPS13, RPL19	226	425	20562	4.4956	1.60548e-05	3.21098e-06	3.00776e-06
GOTERM_CC_DIRECT	GO:0005829~cytosol	98	41.5254	8.27319e-08	RNH1, EIF4A3, PEBP1, COMT, SRP14, ETS2, RPL6, EEF1B2, PPP1CC, MT2A, GOLGA4, RPL36AL, STMN1, PHLDA1, B2M, RPS10, GLUL, RPS13, GABARAPL2, S100A1, RPS5, ECH1, PPA1, DDIT3, CLNS1A, CSNK2B, SMS, GAPDHS, FKBP8, TXNIP, RPL26, RPL29, SQSTM1, PRR13, FKBP5, IDI1, GSTT1, RPS4Y1, NDRG2, HSP90B1, ZFP36L1, SNX3, PRDX2, LDHB, PRDX5, PRDX1, BTF3, HSPA5, ZBTB16, SIAH1, NFATC2, HSPA2, DERA, ID2, CRYL1, MAGED2, CAL…	226	5510	20562	1.6182	2.61429e-05	4.35721e-06	4.08144e-06
GOTERM_CC_DIRECT	GO:0005737~cytoplasm	97	41.1017	3.16943e-07	RNH1, CCNI, EIF4A3, ZFAND5, SRP14, RPL6, EEF1B2, PPP1CC, MT2A, GOLGA4, STMN1, PHLDA1, RPS10, GLUL, SOX4, RPS13, GABARAPL2, S100A1, RPS5, ILF3, EWSR1, PPA1, DDIT3, CSNK2B, TXNIP, RPL26, RPL29, TRIB2, SQSTM1, FKBP5, IDI1, GSTT1, NDRG2, ZFP36L1, SNX3, PRDX2, LDHB, PRDX5, PRDX1, CD99, BTF3, EGR1, HSPA5, SIAH1, DSTN, NFATC2, PA2G4, HSPA2, DERA, NACA, ID2, ID4, ID3, CALR, ANP32B, CDKN1C, BTG2, BTG1, CI…	226	5576	20562	1.58273	0.000100149	1.43077e-05	1.34022e-05
GOTERM_CC_DIRECT	GO:0005747~mitochondrial respiratory chain complex I	8	3.38983	1.14584e-06	MT-ND4L, NDUFA6, MT-ND5, NDUFA4, NDUFB4, NDUFA2, MT-ND2, MT-ND3	226	50	20562	14.5572	0.000362019	4.52606e-05	4.2396e-05
GOTERM_CC_DIRECT	GO:0005743~mitochondrial inner membrane	19	8.05085	3.97e-06	MT-ND4L, NDUFA6, MT-ND5, UQCRB, MRPS36, NDUFA4, NDUFB4, NDUFA2, IFI6, MT-ND2, COX5A, MT-ND3, HADHB, CYP27A1, LDHB, COX7A2L, RPS3, EFHD1, SLC25A6	226	465	20562	3.71756	0.00125373	0.000125637	0.000117686
GOTERM_CC_DIRECT	GO:0005840~ribosome	12	5.08475	3.97586e-06	RPS5, RPL11, RPL14, RPS3, RPL23A, RPL22L1, FAU, RPS4Y1, RPL29, RPS10, RPL6, RPS13	226	176	20562	6.20334	0.00125559	0.000125637	0.000117686
GOTERM_CC_DIRECT	GO:0005634~nucleus	97	41.1017	9.11075e-06	CCNI, GTF2B, EIF4A3, PEBP1, SRP14, ETS2, RPL6, PPP1CC, MT2A, RPL36AL, PHLDA1, JUNB, GLUL, SOX4, RPS13, S100A1, ARID5B, EID1, ILF3, EWSR1, DDIT3, SUB1, CLNS1A, CSNK2B, GAPDHS, TXNIP, TRIB2, FKBP5, BRI3, RPS4Y1, NDRG2, HSP90B1, ZFP36L1, PRDX5, PRDX1, BTF3, EGR1, HSPA5, CAV2, ZBTB16, SIAH1, CHCHD10, NFATC2, PA2G4, HSPA2, MAFB, NACA, ID2, ID4, ID3, MAGED2, CALR, ANP32B, CDKN1C, BTG2, BTG1, CITED2, HS…	226	5984	20562	1.47481	0.00287487	0.000261727	0.000245162
GOTERM_CC_DIRECT	GO:0042470~melanosome	9	3.81356	1.76805e-05	SYNGR1, TMED10, HSPA5, SERPINF1, PRDX1, ERP29, RAC1, HSP90B1, CTSB	226	103	20562	7.94991	0.0055715	0.000465586	0.000436119
GOTERM_CC_DIRECT	GO:0042788~polysomal ribosome	6	2.54237	2.77408e-05	BTF3, RPL7A, RPL11, EIF3H, RPL6, RPL19	226	33	20562	16.5422	0.0087279	0.000674314	0.000631636
GOTERM_CC_DIRECT	GO:1990904~ribonucleoprotein complex	11	4.66102	3.51485e-05	ILF3, HNRNPH1, RPS5, EIF4A3, RPS3, NFATC2, RPL22L1, YBX1, RPL26, PA2G4, ZFP36L1	226	183	20562	5.46888	0.0110457	0.000793352	0.00074314
GOTERM_CC_DIRECT	GO:0022627~cytosolic small ribosomal subunit	6	2.54237	0.000142733	RPS5, RPS3, FAU, RPS4Y1, RPS10, RPS13	226	46	20562	11.8673	0.0441047	0.00300691	0.0028166
GOTERM_CC_DIRECT	GO:0070469~respiratory chain	5	2.11864	0.000305953	MT-ND4L, NDUFA6, MT-ND5, MT-ND2, MT-ND3	226	30	20562	15.1637	0.092168	0.00604257	0.00566013
GOTERM_CC_DIRECT	GO:1904813~ficolin-1-rich granule lumen	8	3.38983	0.000435972	ASAH1, QPCT, CSNK2B, PLEKHO2, ALDOA, SRP14, CTSB, DERA	226	124	20562	5.86983	0.128725	0.00810394	0.00759104
GOTERM_CC_DIRECT	GO:0035976~transcription factor AP-1 complex	3	1.27119	0.00116647	NFATC2, FOS, JUNB	226	5	20562	54.5894	0.30845	0.0204781	0.019182
GOTERM_CC_DIRECT	GO:0005654~nucleoplasm	63	26.6949	0.00152901	RNH1, BTG1, IFITM2, CITED2, GTF2B, EIF4A3, YBX1, AFF3, ETS2, PPP1CC, GOLGA4, SNRNP70, JUNB, PHLDA1, RPS10, SOX4, BCAS2, RPS13, GSTO1, S100A1, RPS5, ARID5B, FOS, EID1, ILF3, EWSR1, SYF2, HNRNPH1, SUB1, MORF4L2, CLNS1A, CSNK2B, ITGB1BP1, RPL26, TKT, SQSTM1, PRR13, FKBP5, CEBPD, HPGD, NDUFB4, RPL11, RPS4Y1, PSMA7, RELB, NXF1, RPS3, SAP18, GBP2, EGR1, NQO2, SMOX, NFATC2, KLF4, DERA, ID2, KLF9, ID4, I…	226	3963	20562	1.44635	0.383401	0.0254298	0.0238203
GOTERM_CC_DIRECT	GO:0031966~mitochondrial membrane	8	3.38983	0.00187354	MT-ND4L, NDUFA6, NDUFA4, NDUFA2, IFI6, FKBP8, COX5A, MT-ND3	226	159	20562	4.57773	0.447108	0.0296019	0.0277283
GOTERM_CC_DIRECT	GO:0090575~RNA polymerase II transcription factor complex	7	2.9661	0.00217102	MAFB, CEBPD, NFIL3, DDIT3, GTF2B, FOS, JUNB	226	121	20562	5.26344	0.496811	0.0326687	0.0306011
GOTERM_CC_DIRECT	GO:0012507~ER to Golgi transport vesicle membrane	5	2.11864	0.00350337	TMED10, HLA-B, CD59, B2M, HLA-E	226	57	20562	7.9809	0.670114	0.0503211	0.0471362
GOTERM_CC_DIRECT	GO:0042612~MHC class I protein complex	3	1.27119	0.00407962	HLA-B, B2M, HLA-E	226	9	20562	30.3274	0.725223	0.0560504	0.0525029
GOTERM_CC_DIRECT	GO:0005844~polysome	4	1.69492	0.00763802	RWDD1, RPS3, CALR, RPS4Y1	226	37	20562	9.83592	0.911334	0.100567	0.0942023
GOTERM_CC_DIRECT	GO:0005739~mitochondrion	27	11.4407	0.0080062	MT-ND4L, MT-ND5, MRPS36, NDUFB4, IFI6, MT-ND2, MT-ND3, PPP1CC, PRDX5, EFHD1, GLUL, SOX4, HSPA5, NDUFA4, S100A1, ECH1, CHCHD10, VASN, HADHB, CYP27A1, HPDL, COX7A2L, ILF3, TOMM7, FKBP8, SQSTM1, SLC25A6	226	1437	20562	1.70948	0.921145	0.101198	0.0947935
GOTERM_CC_DIRECT	GO:0032991~macromolecular complex	16	6.77966	0.0107989	IFITM3, IFITM2, HSPA5, CITED2, CAV2, S100A1, ZBTB16, RPL11, HSP90B1, RELB, PPP1CC, ID2, FKBP8, EPS8L2, GLUL, SNTA1	226	703	20562	2.07072	0.967646	0.131248	0.122941
GOTERM_CC_DIRECT	GO:0033290~eukaryotic 48S preinitiation complex	3	1.27119	0.012931	EIF3K, EIF3H, EIF3E	226	16	20562	17.0592	0.983639	0.145935	0.136699
GOTERM_CC_DIRECT	GO:0005852~eukaryotic translation initiation factor 3 complex	3	1.27119	0.012931	EIF3K, EIF3H, EIF3E	226	16	20562	17.0592	0.983639	0.145935	0.136699
GOTERM_CC_DIRECT	GO:0005783~endoplasmic reticulum	22	9.32203	0.0140643	HHATL, TMED10, HSPA5, MGST3, CNBP, HLA-B, MSMO1, YBX1, FOS, AGPAT2, HSP90B1, EEF1B2, HADHB, NPC2, RPL36AL, TMBIM1, RPS3, ERP29, FKBP8, CALR, CTSF, SQSTM1	226	1142	20562	1.75272	0.98862	0.148409	0.139016
GOTERM_CC_DIRECT	GO:0005667~transcription factor complex	8	3.38983	0.0140894	MAFB, DDIT3, SUB1, NFATC2, FOS, KLF4, JUNB, SOX4	226	232	20562	3.13732	0.988711	0.148409	0.139016
GOTERM_CC_DIRECT	GO:0016282~eukaryotic 43S preinitiation complex	3	1.27119	0.0162525	EIF3K, EIF3H, EIF3E	226	18	20562	15.1637	0.994361	0.160493	0.150335
GOTERM_CC_DIRECT	GO:0071682~endocytic vesicle lumen	3	1.27119	0.0162525	CTSL, CALR, HSP90B1	226	18	20562	15.1637	0.994361	0.160493	0.150335
GOTERM_CC_DIRECT	GO:0005764~lysosome	9	3.81356	0.0206922	TMEM59, ASAH1, NPC2, CTSL, CTSF, CALR, LDLR, SQSTM1, CTSB	226	309	20562	2.64997	0.99865	0.190332	0.178286
GOTERM_CC_DIRECT	GO:0048471~perinuclear region of cytoplasm	16	6.77966	0.0212476	IFITM3, NTRK2, HHATL, BRI3, CAV2, SERPINF1, NDRG2, HSP90B1, PRDX5, RASD1, SPP1, FLNA, ITGB1BP1, CALR, GBP2, CTSB	226	764	20562	1.90539	0.998871	0.190332	0.178286
GOTERM_CC_DIRECT	GO:0030964~NADH dehydrogenase complex	2	0.847458	0.0217658	MT-ND4L, MT-ND3	226	2	20562	90.9823	0.999045	0.190332	0.178286
GOTERM_CC_DIRECT	GO:0043202~lysosomal lumen	5	2.11864	0.0219447	BCAN, ASAH1, NPC2, CTSL, CTSF	226	97	20562	4.68981	0.999099	0.190332	0.178286
GOTERM_CC_DIRECT	GO:1904724~tertiary granule lumen	4	1.69492	0.0223515	ASAH1, QPCT, ALDOA, B2M	226	55	20562	6.61689	0.99921	0.190332	0.178286
GOTERM_CC_DIRECT	GO:0005789~endoplasmic reticulum membrane	20	8.47458	0.0228881	GABARAPL2, HHATL, TMED10, HSPA5, MGST3, EPHX1, HLA-B, MSMO1, AGPAT2, HSP90B1, DHRS7, DAD1, C4ORF3, CHPT1, CD59, CALR, RAC1, TKT, CDIPT, SEC11A	226	1054	20562	1.72642	0.999336	0.190332	0.178286
GOTERM_CC_DIRECT	GO:0005751~mitochondrial respiratory chain complex IV	3	1.27119	0.0326088	COX7A2L, NDUFA4, COX5A	226	26	20562	10.498	0.999972	0.259791	0.243348
GOTERM_CC_DIRECT	GO:0005730~nucleolus	24	10.1695	0.0328849	EIF4A3, RPL11, RPL23A, PA2G4, SNHG7, RPL7A, PPP1CC, NSA2, COX7A2L, ILF3, EWSR1, SUB1, MORF4L2, RPS3, FLNA, MAGED2, RPL26, ANP32B, PHLDA1, RPS10, YPEL3, BCAS2, RPS13, RPL19	226	1397	20562	1.56305	0.999974	0.259791	0.243348
GOTERM_CC_DIRECT	GO:0005790~smooth endoplasmic reticulum	3	1.27119	0.0349683	HSPA5, ERP29, CALR	226	27	20562	10.1091	0.999987	0.269512	0.252454
GOTERM_CC_DIRECT	GO:0031093~platelet alpha granule lumen	4	1.69492	0.0371314	VEGFB, SERPING1, MAGED2, ALDOA	226	67	20562	5.43178	0.999994	0.274668	0.257284
GOTERM_CC_DIRECT	GO:0034774~secretory granule lumen	5	2.11864	0.0376957	CSNK2B, SERPINI1, ALDOA, SRP14, DERA	226	115	20562	3.95575	0.999995	0.274668	0.257284
GOTERM_CC_DIRECT	GO:0015935~small ribosomal subunit	3	1.27119	0.0398781	RPS5, RPS3, FAU	226	29	20562	9.41196	0.999997	0.274668	0.257284
GOTERM_CC_DIRECT	GO:0071556~integral component of lumenal side of endoplasmic reticulum membrane	3	1.27119	0.0398781	HLA-B, CALR, HLA-E	226	29	20562	9.41196	0.999997	0.274668	0.257284
GOTERM_CC_DIRECT	GO:0005576~extracellular region	33	13.9831	0.0399834	ASAH1, CFH, YBX1, SRP14, MTRNR2L1, HSP90B1, HEBP1, MDK, CTSL, SPP1, FLNA, IGFBP7, B2M, CTSB, S100A1, SERPINF1, VEGFB, PA2G4, TUBB4B, DERA, BCAN, ILF3, NPC2, QPCT, MGP, CSNK2B, SERPING1, MAGED2, CALR, PLEKHO2, ALDOA, NBL1, ITM2B	226	2129	20562	1.41025	0.999997	0.274668	0.257284
GOTERM_CC_DIRECT	GO:0031982~vesicle	6	2.54237	0.0427546	CD81, SPP1, EPS8L2, CD59, TKT, CORO1C	226	174	20562	3.13732	0.999999	0.283478	0.265536
GOTERM_CC_DIRECT	GO:0071159~NF-kappaB complex	2	0.847458	0.0430599	RPS3, RELB	226	4	20562	45.4912	0.999999	0.283478	0.265536
GOTERM_CC_DIRECT	GO:0030670~phagocytic vesicle membrane	4	1.69492	0.0475637	HLA-B, CALR, B2M, HLA-E	226	74	20562	4.91796	1	0.306738	0.287324
GOTERM_MF_DIRECT	GO:0003735~structural constituent of ribosome	17	7.20339	8.5971e-10	RPS5, RPL11, RPL23A, RPS4Y1, RPL6, RPL7A, RPL36AL, RPS3, RPL14, RPL22L1, RPL26, FAU, RPL29, RPL17, RPS10, RPS13, RPL19	223	189	18869	7.61081	3.22391e-07	3.22391e-07	3.14654e-07
GOTERM_MF_DIRECT	GO:0003723~RNA binding	46	19.4915	2.33037e-09	EIF4A3, RPL11, PEBP1, HSPB1, YBX1, SRP14, RPS4Y1, RPL6, HSP90B1, ZFP36L1, NXF1, RPL7A, PPP1CC, SNRNP70, PRDX1, RPL14, RPS3, FLNA, SAP18, JUNB, RPL17, RPS10, RPS13, RPL19, BTF3, CNBP, RPS5, RPL23A, PA2G4, HADHB, ILF3, NSA2, EIF3K, EWSR1, SYF2, HNRNPH1, SUB1, CLNS1A, EIF3H, RPL22L1, EIF3E, RPL26, FAU, CALR, RPL29, ALDOA	223	1471	18869	2.646	8.73889e-07	4.36945e-07	4.26458e-07
GOTERM_MF_DIRECT	GO:0005515~protein binding	187	79.2373	4.92214e-09	IFITM3, RNH1, CD82, CCNI, CD81, GTF2B, EIF4A3, ZFAND5, PEBP1, MSMO1, COMT, SRP14, MT-ND2, TMEM140, MT-ND3, ETS2, RPL6, EEF1B2, PPP1CC, LAPTM4A, MT2A, GOLGA4, RPL36AL, STMN1, PHLDA1, B2M, RPS10, JUNB, GLUL, SOX4, RPS13, GABARAPL2, S100A1, RPS5, SERPINF1, ECH1, HLA-B, ARID5B, NEAT1, HLA-E, BCAN, EID1, ILF3, EWSR1, DDIT3, SUB1, MORF4L2, CLNS1A, CSNK2B, ERP29, GAPDHS, FKBP8, TXNIP, SERPING1, RPL26, T…	223	12554	18869	1.26039	1.8458e-06	6.15267e-07	6.00501e-07
GOTERM_MF_DIRECT	GO:0008137~NADH dehydrogenase (ubiquinone) activity	8	3.38983	6.38273e-07	MT-ND4L, NDUFA6, MT-ND5, NDUFA4, NDUFB4, NDUFA2, MT-ND2, MT-ND3	223	43	18869	15.7422	0.000239324	5.98381e-05	5.8402e-05
GOTERM_MF_DIRECT	GO:0016491~oxidoreductase activity	12	5.08475	0.000129123	PRDX2, MT-ND4L, NQO2, DHRS7, MT-ND5, HPGD, SMOX, GSTO1, PRDX1, CRYL1, MSMO1, COX5A	223	239	18869	4.24842	0.0472704	0.00968421	0.00945179
GOTERM_MF_DIRECT	GO:0061629~RNA polymerase II sequence-specific DNA binding transcription factor binding	10	4.23729	0.000428579	CITED2, DDIT3, ID2, CSNK2B, ID4, HSPB1, FOS, KLF4, TRIB2, ETS2	223	190	18869	4.45339	0.148496	0.0267862	0.0261433
GOTERM_MF_DIRECT	GO:0008134~transcription factor binding	10	4.23729	0.000849859	MAFB, DDIT3, GTF2B, CSNK2B, NFATC2, SAP18, FLNA, FOS, TRIB2, JUNB	223	209	18869	4.04853	0.273003	0.0455282	0.0444355
GOTERM_MF_DIRECT	GO:0045296~cadherin binding	12	5.08475	0.00134701	RPL7A, HSPA5, PRDX1, RPL14, FLNA, RPL23A, EPS8L2, EIF3E, ALDOA, RPL29, RPL6, VASN	223	316	18869	3.2132	0.396778	0.0631412	0.0616258
GOTERM_MF_DIRECT	GO:0003729~mRNA binding	10	4.23729	0.00260465	NXF1, SNRNP70, RPS5, CNBP, EIF4A3, RPS3, YBX1, CALR, RPS13, ZFP36L1	223	246	18869	3.43961	0.623944	0.0948886	0.0926113
GOTERM_MF_DIRECT	GO:0044183~protein binding involved in protein folding	5	2.11864	0.00261071	HSPA5, FKBP8, HSPB1, HSPA2, CALR	223	49	18869	8.63412	0.6248	0.0948886	0.0926113
GOTERM_MF_DIRECT	GO:0008379~thioredoxin peroxidase activity	3	1.27119	0.0027834	PRDX2, PRDX5, PRDX1	223	7	18869	36.2633	0.648389	0.0948886	0.0926113
GOTERM_MF_DIRECT	GO:0051920~peroxiredoxin activity	3	1.27119	0.00368248	PRDX2, PRDX5, PRDX1	223	8	18869	31.7304	0.749296	0.115078	0.112316
GOTERM_MF_DIRECT	GO:0051082~unfolded protein binding	7	2.9661	0.00457862	HSPA5, NACA, HSPB1, HSPA2, CALR, TUBB4B, HSP90B1	223	131	18869	4.52138	0.821099	0.132075	0.128906
GOTERM_MF_DIRECT	GO:0042802~identical protein binding	32	13.5593	0.0106105	CFH, CEBPD, HPGD, BRI3, MGST3, HSPB1, PSMA7, RELB, LDHB, NFIL3, PRDX1, GBP2, GLUL, LDLR, B2M, S100A1, ZBTB16, SIAH1, VEGFB, FOS, MARCKS, MAFB, EWSR1, HNRNPH1, SUB1, DDIT3, CSNK2B, FKBP8, ALDOA, NBL1, SQSTM1, CCDC61	223	1714	18869	1.57973	0.981688	0.28421	0.277388
GOTERM_MF_DIRECT	GO:0016616~oxidoreductase activity, acting on the CH-OH group of donors, NAD or NADP as acceptor	4	1.69492	0.0115253	LDHB, DHRS7, HPGD, CRYL1	223	40	18869	8.46143	0.987056	0.288134	0.281218
GOTERM_MF_DIRECT	GO:0016209~antioxidant activity	3	1.27119	0.0249831	PRDX2, PRDX5, PRDX1	223	21	18869	12.0878	0.999924	0.58285	0.568862
GOTERM_MF_DIRECT	GO:0031681~G-protein beta-subunit binding	3	1.27119	0.0272716	RASD1, GNG5, GNG11	223	22	18869	11.5383	0.999969	0.58285	0.568862
GOTERM_MF_DIRECT	GO:0031625~ubiquitin protein ligase binding	9	3.81356	0.0287745	GABARAPL2, TUBA1B, HSPA5, RPL11, TXNIP, CALR, PA2G4, TRIB2, SQSTM1	223	306	18869	2.48866	0.999982	0.58285	0.568862
GOTERM_MF_DIRECT	GO:0005080~protein kinase C binding	4	1.69492	0.0295311	MARCKS, HSPB1, FLNA, SQSTM1	223	57	18869	5.93785	0.999987	0.58285	0.568862
GOTERM_MF_DIRECT	GO:0035035~histone acetyltransferase binding	3	1.27119	0.0346145	EGR1, EID1, CITED2	223	25	18869	10.1537	0.999998	0.649021	0.633445
GOTERM_MF_DIRECT	GO:0051087~chaperone binding	5	2.11864	0.041028	HSPA5, ERP29, HLA-B, HSPA2, CALR	223	110	18869	3.84611	1	0.732642	0.715059
KEGG_PATHWAY	hsa05020:Prion disease	23	9.74576	2.46987e-09	EGR1, MT-ND4L, NDUFA6, MT-ND5, HSPA5, UQCRB, NDUFA4, CAV2, NDUFB4, NDUFA2, HSPA2, TUBB4B, MT-ND2, COX5A, MT-ND3, PSMA7, TUBA1B, COX7A2L, TUBB2A, DDIT3, CSNK2B, RAC1, SLC25A6	147	273	8164	4.67898	5.38432e-07	5.38432e-07	5.06323e-07
KEGG_PATHWAY	hsa03010:Ribosome	17	7.20339	1.79905e-08	RPS5, RPL11, RPL23A, RPS4Y1, RPL6, RPL7A, RPL36AL, RPS3, RPL14, RPL22L1, RPL26, FAU, RPL29, RPL17, RPS10, RPS13, RPL19	147	158	8164	5.97554	3.92193e-06	1.96097e-06	1.84403e-06
KEGG_PATHWAY	hsa05208:Chemical carcinogenesis - reactive oxygen species	18	7.62712	4.16692e-07	MT-ND4L, NDUFA6, MT-ND5, UQCRB, GSTO1, NDUFA4, MGST3, NDUFB4, EPHX1, NDUFA2, GSTT1, FOS, MT-ND2, COX5A, MT-ND3, COX7A2L, RAC1, SLC25A6	147	223	8164	4.48284	9.08347e-05	3.02796e-05	2.84739e-05
KEGG_PATHWAY	hsa05171:Coronavirus disease - COVID-19	18	7.62712	7.29609e-07	RPS5, RPL11, RPL23A, FOS, RPS4Y1, RPL6, RPL7A, RPL36AL, RPS3, RPL14, RPL22L1, RPL26, FAU, RPL29, RPL17, RPS10, RPS13, RPL19	147	232	8164	4.30894	0.000159042	3.97637e-05	3.73925e-05
KEGG_PATHWAY	hsa05012:Parkinson disease	18	7.62712	4.80086e-06	MT-ND4L, NDUFA6, MT-ND5, HSPA5, UQCRB, NDUFA4, NDUFB4, NDUFA2, TUBB4B, MT-ND2, COX5A, MT-ND3, PSMA7, TUBA1B, COX7A2L, TUBB2A, DDIT3, SLC25A6	147	266	8164	3.75817	0.00104604	0.000209318	0.000196835
KEGG_PATHWAY	hsa05014:Amyotrophic lateral sclerosis	21	8.89831	6.67807e-06	MT-ND4L, NDUFA6, MT-ND5, HSPA5, UQCRB, NDUFA4, NDUFB4, NDUFA2, CHCHD10, TUBB4B, MT-ND2, COX5A, MT-ND3, PSMA7, NXF1, TUBA1B, COX7A2L, TUBB2A, DDIT3, RAC1, SQSTM1	147	364	8164	3.20408	0.00145476	0.000242637	0.000228167
KEGG_PATHWAY	hsa00190:Oxidative phosphorylation	12	5.08475	2.56676e-05	MT-ND4L, COX7A2L, NDUFA6, MT-ND5, UQCRB, PPA1, NDUFA4, NDUFB4, NDUFA2, MT-ND2, COX5A, MT-ND3	147	134	8164	4.9735	0.00557998	0.000799363	0.000751694
KEGG_PATHWAY	hsa05415:Diabetic cardiomyopathy	14	5.9322	6.5644e-05	MT-ND4L, NDUFA6, MT-ND5, UQCRB, NDUFA4, NDUFB4, NDUFA2, MT-ND2, COX5A, MT-ND3, PPP1CC, COX7A2L, RAC1, SLC25A6	147	203	8164	3.83017	0.014209	0.0017888	0.00168213
KEGG_PATHWAY	hsa05022:Pathways of neurodegeneration - multiple diseases	21	8.89831	0.000293222	MT-ND4L, NDUFA6, MT-ND5, HSPA5, UQCRB, NDUFA4, NDUFB4, NDUFA2, TUBB4B, MT-ND2, COX5A, MT-ND3, PSMA7, TUBA1B, COX7A2L, TUBB2A, DDIT3, CSNK2B, RAC1, SQSTM1, SLC25A6	147	476	8164	2.45018	0.061931	0.00710249	0.00667895
KEGG_PATHWAY	hsa05016:Huntington disease	16	6.77966	0.000359762	MT-ND4L, NDUFA6, MT-ND5, UQCRB, NDUFA4, NDUFB4, NDUFA2, TUBB4B, MT-ND2, COX5A, MT-ND3, PSMA7, TUBA1B, COX7A2L, TUBB2A, SLC25A6	147	306	8164	2.90392	0.0754444	0.0078428	0.00737511
KEGG_PATHWAY	hsa04612:Antigen processing and presentation	8	3.38983	0.00046343	HSPA5, CTSL, HLA-B, HSPA2, CALR, B2M, CTSB, HLA-E	147	78	8164	5.69615	0.0961132	0.00864983	0.00813401
KEGG_PATHWAY	hsa05010:Alzheimer disease	18	7.62712	0.000476137	MT-ND4L, NDUFA6, MT-ND5, UQCRB, NDUFA4, NDUFB4, NDUFA2, TUBB4B, MT-ND2, COX5A, MT-ND3, PSMA7, TUBA1B, COX7A2L, TUBB2A, DDIT3, CSNK2B, SLC25A6	147	384	8164	2.60332	0.0986148	0.00864983	0.00813401
KEGG_PATHWAY	hsa04723:Retrograde endocannabinoid signaling	10	4.23729	0.00130047	MT-ND4L, NDUFA6, MT-ND5, GNG5, NDUFA4, NDUFB4, NDUFA2, MT-ND2, GNG11, MT-ND3	147	148	8164	3.75253	0.246997	0.0218078	0.0205073
KEGG_PATHWAY	hsa04932:Non-alcoholic fatty liver disease	10	4.23729	0.00179429	COX7A2L, NDUFA6, UQCRB, NDUFA4, DDIT3, NDUFB4, NDUFA2, FOS, RAC1, COX5A	147	155	8164	3.58306	0.323962	0.0279396	0.0262735
KEGG_PATHWAY	hsa05418:Fluid shear stress and atherosclerosis	9	3.81356	0.00338626	GSTO1, CAV2, CTSL, MGST3, GSTT1, FOS, RAC1, SQSTM1, HSP90B1	147	139	8164	3.59595	0.522627	0.0492137	0.0462789
KEGG_PATHWAY	hsa04714:Thermogenesis	11	4.66102	0.00859081	MT-ND4L, COX7A2L, NDUFA6, MT-ND5, UQCRB, NDUFA4, NDUFB4, NDUFA2, MT-ND2, COX5A, MT-ND3	147	232	8164	2.63324	0.847545	0.11705	0.11007
KEGG_PATHWAY	hsa05166:Human T-cell leukemia virus 1 infection	10	4.23729	0.0179238	EGR1, HLA-B, NFATC2, FOS, CALR, B2M, ETS2, RELB, SLC25A6, HLA-E	147	222	8164	2.50169	0.980607	0.229846	0.216139
KEGG_PATHWAY	hsa04145:Phagosome	8	3.38983	0.0190622	TUBA1B, TUBB2A, CTSL, HLA-B, RAC1, CALR, TUBB4B, HLA-E	147	152	8164	2.92302	0.984939	0.230864	0.217097
KEGG_PATHWAY	hsa05170:Human immunodeficiency virus 1 infection	9	3.81356	0.03614	GNG5, HLA-B, NFATC2, FOS, RAC1, CALR, B2M, GNG11, HLA-E	147	212	8164	2.35772	0.999673	0.414659	0.389932
KEGG_PATHWAY	hsa04137:Mitophagy - animal	5	2.11864	0.0396171	GABARAPL2, CITED2, CSNK2B, TOMM7, SQSTM1	147	72	8164	3.85676	0.999851	0.431826	0.406075

## Sheet: RPE cells
Supplement Table S6-4: The GO and KEGG enrichment results of differentially expressed genes in RPE cells (P value < 0.05)
Category	Term	Count	%	PValue	Genes	List Total	Pop Hits	Pop Total	Fold Enrichment	Bonferroni	Benjamini	FDR
GOTERM_BP_DIRECT	GO:0010273~detoxification of copper ion	3	30	1.79745e-05	MT1F, MT1G, MT1X	9	16	19308	402.25	0.00089833	0.000639944	0.000639944
GOTERM_BP_DIRECT	GO:0045926~negative regulation of growth	3	30	2.55978e-05	MT1F, MT1G, MT1X	9	19	19308	338.737	0.00127909	0.000639944	0.000639944
GOTERM_BP_DIRECT	GO:0071294~cellular response to zinc ion	3	30	4.48525e-05	MT1F, MT1G, MT1X	9	25	19308	257.44	0.00224016	0.000747542	0.000747542
GOTERM_BP_DIRECT	GO:0071280~cellular response to copper ion	3	30	6.06501e-05	MT1F, MT1G, MT1X	9	29	19308	221.931	0.00302801	0.000758127	0.000758127
GOTERM_BP_DIRECT	GO:0006882~cellular zinc ion homeostasis	3	30	8.87733e-05	MT1F, MT1G, MT1X	9	35	19308	183.886	0.00442903	0.000887733	0.000887733
GOTERM_BP_DIRECT	GO:0071276~cellular response to cadmium ion	3	30	0.000122191	MT1F, MT1G, MT1X	9	41	19308	156.976	0.0060913	0.00101826	0.00101826
GOTERM_CC_DIRECT	GO:0005737~cytoplasm	7	70	0.0151749	NECAB1, AHNAK, MT1F, MT1G, MT1X, LIMD1, MTRNR2L1	10	5576	20562	2.58131	0.307183	0.364198	0.364198
GOTERM_MF_DIRECT	GO:0008270~zinc ion binding	4	40	0.00465479	KDM5A, MT1F, MT1G, MT1X	9	874	18869	9.59522	0.105934	0.111715	0.111715
GOTERM_MF_DIRECT	GO:0046872~metal ion binding	5	50	0.0167961	CHN1, MT1F, MT1G, MT1X, LIMD1	9	2643	18869	3.96624	0.334042	0.201553	0.201553
KEGG_PATHWAY	hsa04978:Mineral absorption	3	30	0.000315703	MT1F, MT1G, MT1X	5	60	8164	81.64	0.00126221	0.00126281	0.00126281

## Sheet: Schwann cells
Supplement Table S6-5: The GO and KEGG enrichment results of differentially expressed genes in Schwann cells (P value < 0.05)
Category	Term	Count	%	PValue	Genes	List Total	Pop Hits	Pop Total	Fold Enrichment	Bonferroni	Benjamini	FDR
GOTERM_BP_DIRECT	GO:0021762~substantia nigra development	4	6.34921	0.000446694	UCHL1, CNP, HSPA5, PLP1	61	48	19308	26.377	0.234809	0.153632	0.153632
GOTERM_BP_DIRECT	GO:0034975~protein folding in endoplasmic reticulum	3	4.7619	0.000512961	HSPA5, CALR, HSP90B1	61	11	19308	86.3249	0.264601	0.153632	0.153632
GOTERM_BP_DIRECT	GO:0022010~central nervous system myelination	3	4.7619	0.000971485	ID4, PLP1, MAL	61	15	19308	63.3049	0.441333	0.177512	0.177512
GOTERM_BP_DIRECT	GO:0043066~negative regulation of apoptotic process	8	12.6984	0.00118539	SOCS3, ANXA1, HSPA5, MPZ, BNIP3, IFI6, FOXO1, HSP90B1	61	526	19308	4.81406	0.508587	0.177512	0.177512
GOTERM_BP_DIRECT	GO:0030198~extracellular matrix organization	5	7.93651	0.00172821	COL28A1, COL5A3, OLFML2A, MATN4, MATN2	61	165	19308	9.59165	0.645163	0.20704	0.20704
GOTERM_BP_DIRECT	GO:0006915~apoptotic process	8	12.6984	0.00267263	PLSCR1, LGALS1, BNIP3, ZBTB16, SFRP5, IFI6, MAL, FOXO1	61	607	19308	4.17166	0.798718	0.266818	0.266818
GOTERM_BP_DIRECT	GO:0042552~myelination	3	4.7619	0.0109804	MPZ, MAL, BCAS1	61	51	19308	18.6191	0.998658	0.925031	0.925031
GOTERM_BP_DIRECT	GO:0045600~positive regulation of fat cell differentiation	3	4.7619	0.0131317	ZFP36, CEBPB, ZBTB16	61	56	19308	16.9567	0.999636	0.925031	0.925031
GOTERM_BP_DIRECT	GO:1903416~response to glycoside	2	3.1746	0.0154429	ATP1A2, CALR	61	5	19308	126.61	0.999911	0.925031	0.925031
GOTERM_BP_DIRECT	GO:0051208~sequestering of calcium ion	2	3.1746	0.0154429	CALR, HSP90B1	61	5	19308	126.61	0.999911	0.925031	0.925031
GOTERM_BP_DIRECT	GO:0098609~cell-cell adhesion	4	6.34921	0.0212989	LGALS1, ANXA1, NEGR1, TTYH1	61	190	19308	6.66368	0.999997	1	1
GOTERM_BP_DIRECT	GO:0070301~cellular response to hydrogen peroxide	3	4.7619	0.0222262	ANXA1, BNIP3, FOXO1	61	74	19308	12.8321	0.999999	1	1
GOTERM_BP_DIRECT	GO:0045444~fat cell differentiation	3	4.7619	0.0239356	CEBPD, ID4, FOXO1	61	77	19308	12.3321	1	1	1
GOTERM_BP_DIRECT	GO:0070782~phosphatidylserine exposure on apoptotic cell surface	2	3.1746	0.0245959	PLSCR1, XKR4	61	8	19308	79.1311	1	1	1
GOTERM_BP_DIRECT	GO:0030433~ubiquitin-dependent ERAD pathway	3	4.7619	0.0262961	HSPA5, CALR, HSP90B1	61	81	19308	11.7231	1	1	1
GOTERM_BP_DIRECT	GO:0035456~response to interferon-beta	2	3.1746	0.0336651	PLSCR1, IFITM2	61	11	19308	57.5499	1	1	1
GOTERM_BP_DIRECT	GO:0051607~defense response to virus	4	6.34921	0.0358963	PLSCR1, IFITM2, BNIP3, IFI6	61	233	19308	5.4339	1	1	1
GOTERM_BP_DIRECT	GO:0045892~negative regulation of transcription, DNA-templated	6	9.52381	0.0361079	PHC2, CEBPD, ZBTB16, ID4, CALR, FOXO1	61	590	19308	3.21889	1	1	1
GOTERM_BP_DIRECT	GO:1990440~positive regulation of transcription from RNA polymerase II promoter in response to endoplasmic reticulum stress	2	3.1746	0.0366697	CEBPB, HSPA5	61	12	19308	52.7541	1	1	1
GOTERM_BP_DIRECT	GO:0046902~regulation of mitochondrial membrane permeability	2	3.1746	0.0396652	CNP, BNIP3	61	13	19308	48.6961	1	1	1
GOTERM_BP_DIRECT	GO:0006937~regulation of muscle contraction	2	3.1746	0.0456286	ATP1A2, MYL9	61	15	19308	42.2033	1	1	1
GOTERM_BP_DIRECT	GO:0050729~positive regulation of inflammatory response	3	4.7619	0.045962	CEBPB, LGALS1, NEAT1	61	110	19308	8.63249	1	1	1
GOTERM_CC_DIRECT	GO:0005788~endoplasmic reticulum lumen	6	9.52381	0.00183382	COL28A1, LGALS1, HSPA5, COL5A3, CALR, HSP90B1	60	306	20562	6.71961	0.277388	0.164822	0.163891
GOTERM_CC_DIRECT	GO:0005576~extracellular region	15	23.8095	0.00233713	CFD, COL28A1, ANXA1, NEGR1, PLAT, OLFML2A, MTRNR2L1, HSP90B1, LGALS1, COL5A3, S100A4, CALR, MATN4, MATN2, LY6E	60	2129	20562	2.41451	0.339103	0.164822	0.163891
GOTERM_CC_DIRECT	GO:0070062~extracellular exosome	15	23.8095	0.00341567	CFD, GSTM3, HLA-DRB5, ANXA1, HSPA5, CNP, PLAT, HSP90B1, RPS26, PLSCR1, LGALS1, TAX1BP3, S100A4, CALR, BCAS1	60	2218	20562	2.31763	0.454257	0.164822	0.163891
GOTERM_CC_DIRECT	GO:0005737~cytoplasm	27	42.8571	0.0037248	CEBPB, CNP, PLAT, ATP1A2, MTRNR2L1, FOXO1, RPGR, AKAP12, UCHL1, ZFP36, LGALS1, HNRNPDL, PSMF1, BCAS1, GSTM3, HNRNPA3, ANXA1, HSPA5, LIMCH1, BNIP3, RPS26, PLSCR1, ID4, TAX1BP3, CALR, MYL9, CAPS	60	5576	20562	1.65942	0.483418	0.164822	0.163891
GOTERM_CC_DIRECT	GO:0005615~extracellular space	13	20.6349	0.00809664	PCSK2, CFD, COL28A1, ANXA1, CNP, METRN, PLAT, OLFML2A, LGALS1, COL5A3, SFRP5, S100A4, CALR	60	1938	20562	2.29881	0.762821	0.286621	0.285002
GOTERM_CC_DIRECT	GO:0048471~perinuclear region of cytoplasm	7	11.1111	0.0218978	PLSCR1, CNP, AATK, S100A4, PSMF1, CALR, HSP90B1	60	764	20562	3.13992	0.980139	0.622537	0.61902
GOTERM_CC_DIRECT	GO:0033018~sarcoplasmic reticulum lumen	2	3.1746	0.0283322	CALR, HSP90B1	60	10	20562	68.54	0.993825	0.622537	0.61902
GOTERM_CC_DIRECT	GO:0034663~endoplasmic reticulum chaperone complex	2	3.1746	0.0311216	HSPA5, HSP90B1	60	11	20562	62.3091	0.996288	0.622537	0.61902
GOTERM_CC_DIRECT	GO:0005925~focal adhesion	5	7.93651	0.033602	AKAP12, ANXA1, HSPA5, CALR, HSP90B1	60	425	20562	4.03176	0.997642	0.622537	0.61902
GOTERM_CC_DIRECT	GO:0042470~melanosome	3	4.7619	0.0353378	CNP, HSPA5, HSP90B1	60	103	20562	9.98155	0.998284	0.622537	0.61902
GOTERM_CC_DIRECT	GO:0031012~extracellular matrix	4	6.34921	0.0386888	COL28A1, COL5A3, OLFML2A, MATN2	60	260	20562	5.27231	0.999073	0.622537	0.61902
GOTERM_MF_DIRECT	GO:0005509~calcium ion binding	11	17.4603	6.36016e-05	PLSCR1, ANXA1, HSPA5, TTYH1, S100A4, CALR, MATN4, MYL9, CAPS, HSP90B1, MATN2	57	751	18869	4.84872	0.0103138	0.0103671	0.0103671
GOTERM_MF_DIRECT	GO:0019911~structural constituent of myelin sheath	3	4.7619	0.000307309	PLP1, MAL, NCMAP	57	9	18869	110.345	0.0488648	0.0250457	0.0250457
GOTERM_MF_DIRECT	GO:0003723~RNA binding	10	15.873	0.0282079	RPS26, ZFP36, HNRNPA3, LGALS1, HNRNPDL, CNP, S100A4, CALR, HSP90B1, RPGR	57	1471	18869	2.25041	0.990571	0.950449	0.950449
GOTERM_MF_DIRECT	GO:0003729~mRNA binding	4	6.34921	0.0365908	RPS26, ZFP36, HNRNPA3, CALR	57	246	18869	5.38268	0.997703	0.950449	0.950449
GOTERM_MF_DIRECT	GO:0051087~chaperone binding	3	4.7619	0.0422923	HSPA5, ATP1A2, CALR	57	110	18869	9.02823	0.999127	0.950449	0.950449
KEGG_PATHWAY	hsa04918:Thyroid hormone synthesis	3	4.7619	0.0269816	HSPA5, ATP1A2, HSP90B1	29	75	8164	11.2607	0.962457	1	1
KEGG_PATHWAY	hsa05202:Transcriptional misregulation in cancer	4	6.34921	0.0276083	CEBPB, ZBTB16, PLAT, FOXO1	29	193	8164	5.83455	0.965251	1	1
KEGG_PATHWAY	hsa04612:Antigen processing and presentation	3	4.7619	0.0290154	HLA-DRB5, HSPA5, CALR	29	78	8164	10.8276	0.970793	1	1
KEGG_PATHWAY	hsa05215:Prostate cancer	3	4.7619	0.0432332	PLAT, FOXO1, HSP90B1	29	97	8164	8.70672	0.995026	1	1
KEGG_PATHWAY	hsa04974:Protein digestion and absorption	3	4.7619	0.0481694	COL28A1, COL5A3, ATP1A2	29	103	8164	8.19953	0.997326	1	1

## Sheet: T-NK cells
Supplement Table S6-6: The GO and KEGG enrichment results of differentially expressed genes in T/NK cells (P value < 0.05)
Category	Term	Count	%	PValue	Genes	List Total	Pop Hits	Pop Total	Fold Enrichment	Bonferroni	Benjamini	FDR
GOTERM_BP_DIRECT	GO:0042493~response to drug	7	13.4615	8.33309e-05	LGALS1, NPC1, FOSB, FOS, UQCRC2, CALR, HSPD1	49	293	19308	9.41394	0.0520947	0.0513509	0.0512709
GOTERM_BP_DIRECT	GO:0050729~positive regulation of inflammatory response	5	9.61538	0.000159972	LGALS1, IFNG, NKG7, ETS1, HSPD1	49	110	19308	17.9109	0.0976114	0.0513509	0.0512709
GOTERM_BP_DIRECT	GO:0010628~positive regulation of gene expression	8	15.3846	0.000266327	IL32, RGCC, IFNG, RPL23, LMNA, VIM, CALR, ETS1	49	516	19308	6.10916	0.157182	0.056994	0.0569052
GOTERM_BP_DIRECT	GO:0032870~cellular response to hormone stimulus	3	5.76923	0.00251818	DUSP1, FOSB, FOS	49	30	19308	39.4041	0.801846	0.404168	0.403539
GOTERM_BP_DIRECT	GO:1900026~positive regulation of substrate adhesion-dependent cell spreading	3	5.76923	0.00535645	MYADM, FLNA, CALR	49	44	19308	26.8664	0.968193	0.558717	0.557847
GOTERM_BP_DIRECT	GO:0043407~negative regulation of MAP kinase activity	3	5.76923	0.00559674	CD300A, DUSP1, SORL1	49	45	19308	26.2694	0.972764	0.558717	0.557847
GOTERM_BP_DIRECT	GO:0051591~response to cAMP	3	5.76923	0.00609193	DUSP1, FOSB, FOS	49	47	19308	25.1515	0.980218	0.558717	0.557847
GOTERM_BP_DIRECT	GO:0051726~regulation of cell cycle	5	9.61538	0.00847762	RGCC, IFNG, DUSP1, RPL23, CALR	49	324	19308	6.08088	0.995771	0.636081	0.635091
GOTERM_BP_DIRECT	GO:0014823~response to activity	3	5.76923	0.00915523	CXCR4, FOS, HSPD1	49	58	19308	20.3814	0.997273	0.636081	0.635091
GOTERM_BP_DIRECT	GO:1902948~negative regulation of tau-protein kinase activity	2	3.84615	0.00990781	IFNG, SORL1	49	4	19308	197.02	0.998326	0.636081	0.635091
GOTERM_BP_DIRECT	GO:0031579~membrane raft organization	2	3.84615	0.0123697	NPC1, MYADM	49	5	19308	157.616	0.999661	0.721427	0.720303
GOTERM_BP_DIRECT	GO:0010977~negative regulation of neuron projection development	3	5.76923	0.0134846	LGALS1, FLNA, VIM	49	71	19308	16.6496	0.999836	0.721427	0.720303
GOTERM_BP_DIRECT	GO:0006915~apoptotic process	6	11.5385	0.0169933	LGALS1, IFNG, MX1, TNFAIP3, CXCR4, MCL1	49	607	19308	3.89497	0.999983	0.794433	0.793196
GOTERM_BP_DIRECT	GO:0050821~protein stabilization	4	7.69231	0.0173241	RPL23, FLNA, CALR, HSPD1	49	220	19308	7.16438	0.999987	0.794433	0.793196
GOTERM_BP_DIRECT	GO:0006954~inflammatory response	5	9.61538	0.0189979	NKG7, TNFAIP3, CXCR4, FOS, ITGAL	49	412	19308	4.78205	0.999996	0.813111	0.811844
GOTERM_BP_DIRECT	GO:0042981~regulation of apoptotic process	4	7.69231	0.0217571	LGALS1, CALR, ETS1, MCL1	49	240	19308	6.56735	0.999999	0.82165	0.82037
GOTERM_BP_DIRECT	GO:0009410~response to xenobiotic stimulus	4	7.69231	0.0217571	NPC1, FOSB, FOS, CALR	49	240	19308	6.56735	0.999999	0.82165	0.82037
GOTERM_BP_DIRECT	GO:0007565~female pregnancy	3	5.76923	0.0237928	FOSB, FOS, ETS1	49	96	19308	12.3138	1	0.848611	0.847289
GOTERM_BP_DIRECT	GO:0009615~response to virus	3	5.76923	0.031116	IFNG, MX1, CXCR4	49	111	19308	10.6498	1	0.973708	0.972191
GOTERM_BP_DIRECT	GO:0032355~response to estradiol	3	5.76923	0.0316323	DUSP1, CALR, ETS1	49	112	19308	10.5547	1	0.973708	0.972191
GOTERM_BP_DIRECT	GO:0032367~intracellular cholesterol transport	2	3.84615	0.0318503	NPC1, ABCG1	49	13	19308	60.6217	1	0.973708	0.972191
GOTERM_BP_DIRECT	GO:0043065~positive regulation of apoptotic process	4	7.69231	0.0479485	LGALS1, DUSP1, HSPD1, MCL1	49	328	19308	4.80538	1	1	1
GOTERM_BP_DIRECT	GO:0051412~response to corticosterone	2	3.84615	0.0485868	FOSB, FOS	49	20	19308	39.4041	1	1	1
GOTERM_BP_DIRECT	GO:0051604~protein maturation	2	3.84615	0.0485868	SORL1, HSPD1	49	20	19308	39.4041	1	1	1
GOTERM_BP_DIRECT	GO:0009416~response to light stimulus	2	3.84615	0.0485868	DUSP1, FOS	49	20	19308	39.4041	1	1	1
GOTERM_BP_DIRECT	GO:0071456~cellular response to hypoxia	3	5.76923	0.049233	RGCC, LMNA, FOS	49	143	19308	8.26659	1	1	1
GOTERM_CC_DIRECT	GO:0016020~membrane	21	40.3846	1.50632e-07	DDX3Y, IL32, CD300A, RPL23, MX1, CTSW, FOS, EMP3, ITGAL, RPS4Y1, SORL1, HSPD1, RPS26, PSMC5, NPC1, FLNA, DIP2A, CALR, ABCG1, MCL1, FKBP5	47	2547	20562	3.6071	2.47034e-05	2.47037e-05	2.41012e-05
GOTERM_CC_DIRECT	GO:0070062~extracellular exosome	18	34.6154	2.76466e-06	CD300A, RPL23, CXCR4, TNFAIP3, ITGAL, SORL1, HSPD1, RPS26, PSMC5, TUBA1A, TTR, LGALS1, NPC1, FLNA, SH3BGRL3, VIM, CALR, FKBP5	47	2218	20562	3.55041	0.000453302	0.000226702	0.000221173
GOTERM_CC_DIRECT	GO:0005829~cytosol	25	48.0769	0.000221542	DDX3Y, TNFAIP3, CXCR4, RPS4Y1, HSPD1, TUBA1A, LGALS1, LMNA, TAGAP, FLNA, MCL1, IL32, RPL23, TSC22D3, MX1, FOS, RPS26, RNF168, PSMC5, KLF6, RGCC, VIM, CALR, SMAP2, FKBP5	47	5510	20562	1.98498	0.0356847	0.012111	0.0118156
GOTERM_CC_DIRECT	GO:0005764~lysosome	6	11.5385	0.000614007	NPC1, NKG7, TNFAIP3, CXCR4, CTSW, CALR	47	309	20562	8.49494	0.0958211	0.0251743	0.0245603
GOTERM_CC_DIRECT	GO:0009986~cell surface	7	13.4615	0.00286265	LGALS1, CXCR4, DIP2A, CALR, ITGAL, SORL1, HSPD1	47	639	20562	4.79253	0.37509	0.0847966	0.0827284
GOTERM_CC_DIRECT	GO:0005844~polysome	3	5.76923	0.00310231	VIM, CALR, RPS4Y1	47	37	20562	35.4721	0.399246	0.0847966	0.0827284
GOTERM_CC_DIRECT	GO:0005654~nucleoplasm	17	32.6923	0.00964954	DDX3Y, RPL23, FOS, RPS4Y1, ETS1, LITAF, RPS26, RNF168, KLF6, PSMC5, RGCC, LMNA, FOSB, UQCRC2, SMAP2, MCL1, FKBP5	47	3963	20562	1.87669	0.796117	0.226075	0.220561
GOTERM_CC_DIRECT	GO:0005634~nucleus	22	42.3077	0.0125578	DDX3Y, DUSP1, TSC22D3, MX1, CXCR4, TNFAIP3, FOS, RPS4Y1, ETS1, LITAF, RNF168, KLF6, PSMC5, TUBA1A, LGALS1, RGCC, LMNA, FLNA, FOSB, CALR, MCL1, FKBP5	47	5984	20562	1.60842	0.874133	0.257436	0.251157
GOTERM_CC_DIRECT	GO:0045121~membrane raft	4	7.69231	0.0187443	TUBA1A, NPC1, MYADM, HSPD1	47	252	20562	6.94428	0.955096	0.33462	0.326459
GOTERM_CC_DIRECT	GO:0031985~Golgi cisterna	2	3.84615	0.0243409	SORL1, HSPD1	47	11	20562	79.5435	0.982425	0.33462	0.326459
GOTERM_CC_DIRECT	GO:0005615~extracellular space	10	19.2308	0.0259102	IL32, MIR24-2, FGFBP2, LGALS1, TTR, IFNG, CTSW, CALR, SORL1, HSPD1	47	1938	20562	2.25743	0.986503	0.33462	0.326459
GOTERM_CC_DIRECT	GO:0005737~cytoplasm	20	38.4615	0.0260116	DUSP1, RPL23, MX1, CXCR4, TNFAIP3, MTRNR2L1, ETS1, HSPD1, RPS26, PSMC5, TUBA1A, LGALS1, RGCC, FLNA, SH3BGRL3, VIM, CALR, SMAP2, MCL1, FKBP5	47	5576	20562	1.56919	0.986731	0.33462	0.326459
GOTERM_CC_DIRECT	GO:0044194~cytolytic granule	2	3.84615	0.0265248	NKG7, CALR	47	12	20562	72.9149	0.98783	0.33462	0.326459
GOTERM_CC_DIRECT	GO:0055037~recycling endosome	3	5.76923	0.036694	TUBA1A, SORL1, ABCG1	47	135	20562	9.72199	0.997826	0.429843	0.41936
GOTERM_MF_DIRECT	GO:0005515~protein binding	42	80.7692	0.000405916	TNFAIP3, CXCR4, ITGAL, ETS1, LITAF, HSPD1, PPP1R2, TUBA1A, TTR, LGALS1, LMNA, TAGAP, FLNA, DIP2A, SH3BGRL3, MCL1, IL32, FGFBP2, CD300A, DUSP1, RPL23, TSC22D3, MX1, NKG7, EMP3, FOS, SORL1, RPS26, RNF168, PSMC5, KLF6, RGCC, NPC1, IFNG, MYADM, FOSB, VIM, UQCRC2, CALR, SMAP2, ABCG1, FKBP5	47	12554	18869	1.34313	0.0628948	0.0649465	0.0649465
GOTERM_MF_DIRECT	GO:0008134~transcription factor binding	5	9.61538	0.00165842	PSMC5, FOSB, FLNA, FOS, ETS1	47	209	18869	9.6045	0.233229	0.132674	0.132674
GOTERM_MF_DIRECT	GO:0044877~macromolecular complex binding	5	9.61538	0.0180482	TTR, FOS, UQCRC2, ITGAL, HSPD1	47	414	18869	4.84865	0.945747	0.643645	0.643645
GOTERM_MF_DIRECT	GO:0042802~identical protein binding	10	19.2308	0.0208999	LGALS1, TUBA1A, TTR, LMNA, MX1, TNFAIP3, FOS, VIM, ETS1, LITAF	47	1714	18869	2.34229	0.965933	0.643645	0.643645
GOTERM_MF_DIRECT	GO:0043130~ubiquitin binding	3	5.76923	0.0224869	RNF168, TNFAIP3, CXCR4	47	95	18869	12.6779	0.973721	0.643645	0.643645
GOTERM_MF_DIRECT	GO:0005200~structural constituent of cytoskeleton	3	5.76923	0.0280405	TUBA1A, LMNA, VIM	47	107	18869	11.2561	0.989439	0.643645	0.643645
GOTERM_MF_DIRECT	GO:0001228~transcriptional activator activity, RNA polymerase II transcription regulatory region sequence-specific binding	5	9.61538	0.0281595	KLF6, FOSB, FOS, ETS1, LITAF	47	475	18869	4.22598	0.989644	0.643645	0.643645
GOTERM_MF_DIRECT	GO:0031625~ubiquitin protein ligase binding	4	7.69231	0.0384164	RPL23, CXCR4, CALR, HSPD1	47	306	18869	5.24795	0.998104	0.768328	0.768328
KEGG_PATHWAY	hsa04210:Apoptosis	5	9.61538	0.00110589	TUBA1A, LMNA, CTSW, FOS, MCL1	29	136	8164	10.3499	0.125311	0.133813	0.133813
KEGG_PATHWAY	hsa04657:IL-17 signaling pathway	4	7.69231	0.00393127	IFNG, FOSB, TNFAIP3, FOS	29	94	8164	11.9795	0.379123	0.188578	0.188578
KEGG_PATHWAY	hsa05169:Epstein-Barr virus infection	5	9.61538	0.00467548	PSMC5, TNFAIP3, VIM, CALR, ITGAL	29	202	8164	6.96825	0.43281	0.188578	0.188578
KEGG_PATHWAY	hsa05171:Coronavirus disease - COVID-19	5	9.61538	0.0076103	RPS26, RPL23, MX1, FOS, RPS4Y1	29	232	8164	6.06718	0.603218	0.230211	0.230211
KEGG_PATHWAY	hsa05166:Human T-cell leukemia virus 1 infection	4	7.69231	0.0394239	FOS, CALR, ITGAL, ETS1	29	222	8164	5.07238	0.992303	0.80781	0.80781
KEGG_PATHWAY	hsa05323:Rheumatoid arthritis	3	5.76923	0.0400567	IFNG, FOS, ITGAL	29	93	8164	9.0812	0.992893	0.80781	0.80781
KEGG_PATHWAY	hsa05142:Chagas disease	3	5.76923	0.0473328	IFNG, FOS, CALR	29	102	8164	8.27992	0.997169	0.818181	0.818181
